# Supplementary material for: DNA Barcoding analysis of seafood accuracy in Washington, D.C. restaurants
Source: PeerJ. 2017 Apr 25;5:e3234. doi: 10.7717/peerj.3234 (PMC5407275; doi:10.7717/peerj.3234)
Supplement: Supplemental Information 1 — The set of reference sequences from BOLD and GenBank as well as our new sequences of the COI gene for the invertebrate species targeted in this study. GenBank sequences are being deposited and accession numbers will be provided in the text where indicated. [file peerj-05-3234-s001.fasta]

>1A_Rock_shrimp_tempura
ACTTTATCTTCGGGGCTTGAGCTGGAATAGTAGGTACCGCTCTTAGACTTATTATCCGAGCTGAATTAGGTCAACCTGGGAGCCTCATTGGGGATGATCAAATTTATAATGTAGTTGTCACAGCTCACGCTTTTGTAATAATTTTTTTTATAGTTATACCAATTATAATTGGAGGATTTGGTAATTGACTAGTACCTTTAATGTTAGGTGCCCCAGATATAGCCTTCCCTCGAATGAATAATATAAGCTTCTGGTTATTACCTCCTTCTCTTACATTGCTTTTATCAAGAGGAATGGTTGAAAGAGGTGTCGGAACCGGATGAACGGTATACCCTCCTTTATCTGCCAGTATTGCTCACGCTGGAGCTTCAGTAGATCTTGGAATTTTCTCTCTTCACTTAGCTGGAGTATCTTCTATTCTGGGAGCAGTAAACTTTATAACAACTGTAATCAATATACGATCTACAGGAATAACTATAGACCGTATACCTCTATTTGTATGAGCAGTATTTATCACTGCTTTATTACTACTTTTATCATTACCAGTCTTAGCAGGAGCTATTACTATACTTTTAACAGACCGTAATCTTAACACATCATTCTTCGACCCAGCAGGAGGAGGAGACCCA
>1B_Calamari
TTGAGCAGGTTTAGTAGGTACCTCATTAAGGTTAATAATTCGAACAGAATTAGGGAAACCAGGATCACTATTAAATGATGACCAACTATATAACGTAGTAGTTACTGCTCATGGTTTTATTATAATTTTTTTTATAGTTATACCCATTATAATTGGGGGTTTTGGAAATTGATTAGTTCCTTTAATATTAGGTGCCCCAGACATAGCTTTTCCACGTATAAACAATATAAGATTTTGATTACTCCCACCATCACTAACACTATTATTAGCTTCCTCCGCAGTTGAGAGAGGAGCAGGAACAGGATGAACAGTATACCCACCTTTATCTAGAAATCTTTCTCATGCAGGCCCTTCAGTTGACTTAGCTATTTTCTCACTCCATTTAGCAGGTGTCTCCTCTATTCTAGGTGCTATTAATTTTATCACAACTATTATAAATATACGGTGAGAAGGACTATTGATAGAACGAATATCATTATTTGTTTGATCTGTTTTTATTACAGCAATTTTACTACTTCTTTCTCTCCCTGTTTTAGCTGGAGCAATTACTATACTACTAACTGATCGAAACTTCAACACCACATTCTTTGACCCAAGAGGTGGTGGAGACCCA
>2B_Gulf_shrimp
ATATTGGAACATTATACTTTATCTTCGGAGCTTGAGCTGGTATAGTAGGTACAGCTCTTAGACTTATCATTCGTGCTGAGTTAGGTCAACCAGGAAGCCTTATTGGAGATGACCAAATTTATAATGTAGTGGTCACAGCTCACGCTTTCGTTATAATTTTCTTTATAGTAATACCAATTATAATTGGAGGATTTGGTAACTGATTAGTTCCTTTAATATTAGGGGCCCCTGACATGGCTTTCCCTCGAATAAATAACATGAGTTTCTGACTTTTACCCCCATCCCTTACCCTCCTTTTATCTAGAGGAATAGTTGAAAGAGGTGTGGGAACTGGATGAACAGTTTACCCACCTCTATCAGCTAGTATTGCCCATGCAGGTGCTTCCGTTGATCTTGGAATTTTCTCTTTACATTTAGCGGGTGTGTCATCTATTTTAGGTGCCGTGAACTTTATAACCACTGTTATCAATATACGATCTACAGGAATGACTATAGATCGAATACCTCTCTTTGTTTGAGCAGTGTTTATTACTGCTTTACTTTTACTTCTATCCCTACCAGTTCTGGCAGGAGCTATTACTATACTCTTAACAGACCGTAATCTCAATACATCCTTCTTTGACCCTGCAGGAGGAGGAGATCCTGTCTTATATCAACACTTATTTTGA
>Litopenaeus_vannamei_KJ679914
AAATCATAAAGATATTGGAACATTATACTTTATCTTCGGGGCTTGAGCTGGAATAGTAGGTACCGCTCTTAGACTTATTATCCGAGCTGAATTAGGTCAACCTGGGAGCCTCATTGGGGATGATCAAATTTATAACGTAGTTGTCACAGCTCACGCTTTTGTAATAATTTTTTTTATAGTTATACCAATTATAATTGGAGGATTTGGTAATTGACTAGTACCTTTAATGTTAGGTGCTCCAGATATAGCCTTCCCTCGAATGAATAATATAAGCTTCTGATTATTACCTCCTTCTCTCACATTGCTTTTATCAAGAGGAATGGTTGAAAGAGGTGTCGGAACCGGATGAACGGTATACCCTCCTTTATCTGCCAGTATTGCTCACGCTGGAGCTTCAGTAGATCTTGGAATTTTCTCTCTTCACTTAGCTGGGGTATCTTCTATTCTGGGAGCAGTAAACTTTATAACAACTGTAATCAATATACGATCTACAGGAATAACTATAGACCGTATACCTCTATTTGTATGAGCAGTATTTATCACTGCTTTATTACTACTTTTATCATTACCAGTCTTAGCAGGAGCTATTACTATACTTTTAACAGACCGTAATCTTAACACATCATTCTTCGACCCAGCAGGAGGAGGA
>Litopenaeus_vannamei_KJ679916
CAAATCATAAAGATATTGGAACATTATACTTTATCTTCGGGGCTTGAGCTGGAATAGTAGGTACCGCTCTTAGACTTATTATCCGAGCTGAATTAGGTCAACCTGGGAGCCTCATTGGGGATGATCAAATTTATAACGTAGTTGTCACAGCTCACGCTTTTGTAATAATTTTTTTTATAGTTATACCAATTATAATTGGAGGATTTGGTAATTGACTAGTACCTTTAATGTTAGGTGCTCCAGATATAGCCTTCCCTCGAATGAATAATATAAGCTTCTGATTATTACCTCCTTCTCTCACATTGCTTTTATCAAGAGGAATGGTTGAAAGAGGTGTCGGAACCGGATGAACGGTATACCCTCCTTTATCTGCCAGTATTGCTCACGCTGGAGCTTCAGTAGATCTTGGAATTTTCTCTCTTCACTTAGCTGGGGTATCTTCTATTCTGGGAGCAGTAAACTTTATAACAACTGTAATCAATATACGATCTACAGGAATAACTATAGACCGTATACCTCTATTTGTATGAGCAGTATTTATCACTGCTTTATTACTACTTTTATCATTACCAGTCTTAGCAGGAGCTATTACTATACTTTTAACAGACCGTAATCTTAACACATCATTCTTCGACCCAGCAGGA
>Penaeus_aztecus_BOLD_BIM485_16
AACAAAAATATAAAGATATTGGAACATTATACTTTATCTTCGGAGCTTGAGCTGGTATAGTAGGTACAGCTCTTAGACTTATCATTCGTGCTGAGTTAGGTCAACCAGGAAGCCTTATTGGAGATGACCAAATTTATAATGTAGTGGTCACAGCTCACGCTTTCGTTATAATTTTCTTTATAGTAATACCAATTATAATTGGAGGATTTGGTAACTGATTAGTTCCTTTAATATTAGGGGCCCCTGACATGGCTTTCCCTCGAATAAATAACATGAGTTTCTGACTTTTACCCCCGTCCCTTACCCTCCTTTTATCTAGAGGAATAGTTGAAAGAGGTGTGGGAACTGGATGAACAGTTTACCCACCTCTATCAGCTAGTATTGCCCATGCAGGTGCTTCCGTTGATCTTGGAATTTTCTCTTTACATTTAGCGGGTGTGTCATCTATTTTAGGTGCCGTGAACTTTATAACCACTGTTATCAATATACGATCTACAGGAATGACTATAGATCGAATACCTCTCTTTGTTTGAGCAGTGTTTATTACTGCTTTACTTTTACTTCTATCCCTACCAGTTCTGGCAGGAGCTATTACTATACTCTTAACAGACCGTAATCTCAATACATCCTTCTTTGACCCTGCAGGAGGAGGAGATCCTGTCTTATATCAACACTTATTTTGATTTTTTGGCCC
>Farfantepenaeus_aztecus_KU905861
AACATTATACTTTATCTTCGGAGCTTGAGCTGGTATAGTAGGTACAGCTCTTAGACTTATCATTCGTGCTGAGTTAGGTCAACCAGGAAGCCTTATTGGAGATGACCAAATTTATAATGTAGTGGTCACAGCTCACGCTTTCGTTATAATTTTCTTTATAGTAATACCAATTATAATTGGAGGATTTGGTAACTGATTAGTTCCTTTAATATTAGGGGCCCCTGACATGGCTTTCCCTCGAATAAATAACATGAGTTTCTGACTTTTACCCCCGTCCCTTACCCTCCTTTTATCTAGAGGAATAGTTGAAAGAGGTGTGGGAACTGGATGAACAGTTTACCCACCTCTATCAGCTAGTATTGCCCATGCAGGTGCTTCCGTTGATCTTGGAATTTTCTCTTTACATTTAGCGGGTGTGTCATCTATTTTAGGTGCCGTGAACTTTATAACCACTGTTATCAATATACGATCTACAGGAATGACTATAGATCGAATACCTCTCTTTGTTTGAGCAGTGTTTATTACTGCTTTACTTTTACTTCTATCCCTACCAGTTCTGGCAGGAGCTATTACTATACTCTTAACAGACCGTAATCTCAATACATCCTTCTTTGACCCTGCAGGAGGAGGAGATCCTGTCTTATATCAACACTTATTT
>Farfantepenaeus_aztecus_KU905754
AACATTATACTTTATCTTCGGAGCTTGAGCTGGTATAGTAGGTACAGCTCTTAGACTTATCATTCGTGCTGAGTTAGGTCAACCAGGAAGCCTTATTGGAGATGACCAAATTTATAATGTAGTGGTCACAGCTCACGCTTTCGTTATAATTTTCTTTATAGTAATACCAATTATAATTGGAGGATTTGGTAACTGATTAGTTCCTTTAATATTAGGGGCCCCTGACATGGCTTTCCCTCGAATAAATAACATGAGTTTCTGACTTTTACCCCCGTCCCTTACCCTCCTTTTATCTAGAGGAATAGTTGAAAGAGGTGTGGGAACTGGATGAACAGTTTACCCACCTCTATCAGCTAGTATTGCCCATGCAGGTGCTTCCGTTGATCTTGGAATTTTCTCTTTACATTTAGCGGGTGTGTCATCTATTTTAGGTGCCGTGAACTTTATAACCACTGTTATCAATATACGATCTACAGGAATGACTATAGATCGAATACCTCTCTTTGTTTGAGCAGTGTTTATTACTGCTTTACTTTTACTTCTATCCCTACCAGTTCTGGCAGGAGCTATTACTATACTCTTAACAGACCGTAATCTCAATACATCCTTCTTTGACCCTGCAGGAGGAGGAGATCCTGTCTTATATCAACACTTATTT
>Farfantepenaeus_aztecus_KT959403
AACATTATACTTTATCTTCGGAGCTTGAGCTGGTATAGTAGGTACAGCTCTTAGACTTATCATTCGTGCCGAGTTAGGTCAACCAGGAAGCCTTATTGGAGATGACCAAATTTATAATGTAGTGGTCACAGCTCACGCTTTCGTTATAATTTTCTTTATAGTAATACCAATTATAATTGGAGGATTTGGTAACTGATTAGTTCCTTTAATATTAGGGGCCCCTGACATGGCTTTCCCTCGAATAAATAACATGAGTTTCTGACTTTTACCCCCGTCCCTTACCCTCCTTTTATCTAGAGGAATAGTTGAAAGAGGTGTGGGAACTGGATGAACAGTTTACCCACCTCTATCAGCTAGTATTGCCCATGCAGGTGCTTCCGTTGATCTTGGAATTTTCTCTTTACATTTAGCGGGTGTGTCATCTATTTTAGGTGCCGTGAACTTTATAACCACTGTTATCAATATACGATCTACAGGAATGACTATAGATCGAATACCTCTCTTTGTTTGAGCAGTGTTTATTACTGCTTTACTTTTACTTCTATCCCTACCAGTTCTGGCAGGAGCTATTACTATACTCTTAACAGACCGTAATCTCAATACATCCTTCTTTGACCCTGCAGGAGGAGGAGATCCTGTCTTATATCAACACTTATTT
>Farfantepenaeus_subtilis_KF989462
ATATTGGAACATTATACTTTATCTTCGGAGCTTGAGCTGGTATAGTAGGTACCGCTCTTAGACTTATCATTCGTGCTGAATTAGGTCAACCAGGAAGCCTTATTGGAGATGATCAAATTTATAATGTGGTGGTTACAGCCCACGCTTTTGTTATAATTTTCTTTATAGTAATACCAATTATAATTGGAGGATTTGGTAATTGATTAGTACCTTTAATACTAGGAGCTCCAGATATAGCTTTCCCCCGAATAAATAATATGAGTTTCTGACTTTTACCTCCTTCTCTCACCCTTCTTTTATCTAGAGGAATAGTAGAAAGAGGGGTAGGGACAGGGTGAACGGTTTATCCACCTCTATCTGCCAGTATTGCCCACGCAGGTGCTTCCGTTGATCTTGGAATTTTCTCTTTACATTTAGCAGGTGTATCATCTATTTTGGGTGCCGTAAACTTCATAACGACTGTTATCAATATACAATCTACCGGAATAACTATAGACCGAATGCCTCTTTTTGTTTGAGCAGTATTTATTACTGCTTTACTTTTACTTATATGTTTACCAGTTTTAGC
>Farfantepenaeus_brasiliensis_KF783862
TTTATCTTCGGAGCTTGAGCCGGAATAGTAGGTACTGCTCTTAGACTTATTATTCGTGCTGAGCTAGGTCAACCAGGAAGCCTTATTGGAGACGACCAAATTTATAATGTAGTCGTTACAGCCCACGCTTTCGTTATAATTTTCTTTATAGTAATACCAATTATGATTGGAGGATTTGGTAATTGACTAGTTCCTCTAATACTAGGAGCCCCAGATATAGCTTTCCCTCGAATAAATAACATAAGTTTCTGACTTTTACCTCCATCTCTTACTCTCCTTTTATCTAGAGGAATAGTAGAAAGAGGTGTAGGAACTGGATGAACAGTATATCCTCCTTTATCTGCAAGTATTGCCCATGCAGGAGCTTCCGTTGATCTCGGAATCTTCTCATTACACTTAGCAGGTGTATCGTCGATTTTAGGTGCCGTAAATTTTATAACAACTGTTATCAATATACGATCTACCGGAATGACTATAGACCGGATACCTCTTTTTGTTTGAGCAGTGTTCATTACTGCTTTACTTTTACTTCTGTCCTTACCAGTTTTAGCAGGAGCTATTACTATACTCTTAACAGATCGTAATCTTAATACATCATTCTTTGACCCTGCCGGAGGAGGTGACCCCGTCTTATATCAACATTTA
>Farfantepenaeus_brasiliensis_KF989392
ATATTGGAACACTATACTTTATCTTCGGAGCTTGAGCCGGAATAGTAGGTACTGCTCTTAGACTTATTATTCGTGCTGAGCTAGGTCAACCAGGAAGCCTTATTGGAGACGACCAAATTTATAATGTGGTCGTTACAGCCCACGCTTTCGTTATAATTTTCTTTATAGTAATACCAATTATGATTGGAGGATTTGGTAATTGACTAGTTCCTCTAATACTAGGAGCCCCAGATATAGCTTTCCCTCGAATAAATAACATAAGTTTCTGACTTTTACCTCCATCTCTTACTCTCCTTTTATCTAGAGGAATAGTAGAAAGAGGTGTAGGAACTGGATGAACAGTATATCCTCCTTTATCTGCAAGTATTGCCCATGCAGGAGCTTCCGTTGATCTCGGAATCTTCTCATTACACTTAGCAGGTGTGTCGTCGATTTTAGGTGCCGTAAATTTTATAACAACTGTTATCAATATACGATCTACCGGAATGACTATAGACCGGATACCTCTTTTTGTTTGAGCAGTGTTCATTACTGCTTTACTTTTACTTCTATCCTTACCAGTTTTAGC
>Farfantepenaeus_brasiliensis_KF989412
ATATTGGAACACTATACTTTATCTTCGGAGCTTGAGCCGGAATAGTAGGTACTGCTCTTAGACTTATTATTCGTGCTGAGCTAGGTCAACCAGGAAGCCTTATTGGAGACGACCAAATTTATAATGTAGTCGTTACAGCCCACGCTTTCGTTATAATTTTCTTTATAGTAATACCAATTATGATTGGAGGATTTGGTAATTGACTAGTTCCTCTAATACTAGGAGCCCCAGATATAGCTTTCCCTCGAATAAATAACATAAGTTTCTGACTTTTACCTCCATCTCTTACTCTCCTTTTATCTAGAGGAATAGTAGAAAGAGGTGTAGGAACTGGATGAACAGTATATCCTCCTTTATCTGCAAGTATTGCCCATGCAGGAGCTTCCGTTGATCTCGGAATCTTCTCATTACACTTAGCAGGTGTATCGTCAATTTTAGGTGCCGTAAATTTTATAACAACTGTTATCAATATACAATCTACCGGAATGACTATAGACCGGATACCTCTTTTTGTTTGAGCAGTGTTCATTACTGCTTTACTTTTACTTCTATCCTTACCAGTTTTAGC
>Farfantepenaeus_paulensis_KF783861
TTTATTTTCGGAGCTTGAGCTGGTATAGTAGGTACAGCCCTTAGACTTATTATTCGTGCTGAATTAGGTCAACCAGGAAGACTCATTGGAGACGACCAAATTTATAATGTAGTGGTCACAGCTCACGCTTTCGTTATAATTTTCTTTATAGTAATACCTATTATAATTGGAGGATTTGGTAATTGATTAGTACCTTTAATACTAGGAGCCCCAGATATAGCTTTCCCCCGAATAAATAACATAAGTTTCTGGCTTTTACCTCCATCGCTCACGTTACTTTTATCTAGAGGGATAGTAGAAAGAGGTGTAGGTACTGGATGGACAGTTTATCCTCCTCTATCTGCAAGTATTGCTCACGCAGGTGCTTCCGTGGATCTTGGAATTTTTTCTTTACATTTAGCAGGTGTATCATCTATTTTAGGTGCCGTAAACTTCATAACGACTGTTATCAATATACGGTCAACCGGAATGACTATAGATCGGATACCTCTTTTTGTTTGAGCAGTATTTATTACTGCTTTACTTCTCCTTCTTTCCTTACCAGTTCTAGCCGGAGCTATTACTATACTCTTAACAGACCGTAATCTCAATACATCCTTTTTTGACCCTGCAGGAGGAGGAGATCCTGTTCTATATCAACATTTA
>Farfantepenaeus_paulensis_KF989461
ATATTGGAACATTATACTTTATCTTCGGAGCTTGAGCTGGTATAGTAGGTACAGCCCTTAGACTTATTATTCGTGCTGAATTAGGTCAACCAGGAAGACTCATTGGAGACGACCAAATTTATAATGTAGTGGTCACAGCTCACGCTTTCGTTATAATTTTCTTTATAGTAATACCTATTATAATTGGAGGATTTGGTAATTGATTAGTACCTTTAATACAAAGAGCCCCAGATATAGCTTTCCCCCGAATAAATAACATAAGTTTCTGGCTTTTACCTCCATCGCTCACGTTACTTTTATCTAGAGGGATAGTAGAAAGAGGTGTAGGTACTGGATGGACAGTTTATCCTCCTCTATCTGCAAGTATTGCTCACGCAGGTGCTTCCGTGGATCTTGGAATTTTTTCTTTACATTTAGCAGGTGTATCATCTATTTTAGGTGCCGTAAACTTCATAACGACTGTTATCAATATACGGTCAACCGGAATGACTATAGATCGGATACCTCTTTTTGTTTGAGCAGTATTTATTACTGCTTTACTTCTCCTTCTTTCCTTACCAGTTCTAGC
>Farfantepenaeus_paulensis_KF989460
ATATTGGAACATTATACTTTATCTTCGGAGCTTGAGCTGGTATAGTAGGTACAGCCCTTAGACTTATTATTCGTGCTGAATTAGGTCAACCAGGAAGACTCATTGGAGACGACCAAATTTATAATGTAGTGGTCACAGCTCACGCTTTCGTTATAATTTTCTTTATAGTAATACCTATTATAATTGGAGGATTTGGTAATTGATTAGTACCTTTAATACTAGGAGCCCCAGATATAGCTTTCCCCCGAATAAATAACATAAGTTTCTGGCTTTTACCTCCATCGCTCACGTTACTTTTATCTAGAGGGATAGTAGAAAGAGGTGTAGGTACTGGATGGACAGTTTATCCTCCTCTATCTGCAAGTATTGCTCACGCAGGTGCTTCCGTGGATCTTGGAATTTTTTCTTTACATTTAGCAGGTGTATCATCTATTTTAGGTGCCGTAAACTTCATAACGACTGTTATCAATATACGGTCAACCGGAATGACTATAGATCGGATACCTCTTTTTGTTTGAGCAGTATTTATTACTGCTTTACTTCTCCTTCTTTCCTTACCAGTTCTAGC
>Farfantepenaeus_paulensis_KF989445
ATATTGGAACATTATACTTTATCTTCGGAGCTTGAGCTGGTATAGTAGGTACAGCCCTTAGACTTATTATTCGTGCTGAATTAGGTCAACCAGGAAGACTCATTGGAGACGACCAAATTTATAATGTAGTGGTCACAGCTCACGCTTTCGTTATAATTTTCTTTATAGTAATACCTATTATAATTGGAGGATTTGGTAATTGATTAGTACCTTTAATACTAGGAGCCCCAGATATAGCTTTCCCCCGAATAAATAACATAAGTTTCTGGCTTTTACCTCCATCGCTCACGTTACTTTTATCTAGAGGGATAGTAGAAAGAGGTGTAGGTACTGGATGGACAGTTTATCCTCCTCTATCTGCAAGTATTGCTCACGCAGGTGCTTCCGTGGATCTTGGAATTTTTTCTTTACATTTAGCAGGTGTATCATCTATTTTAGGTGCCGTAAACTTCATAACGACTGTTATCAATATACGGTCAACCGGAATGACTATAGATCGGATACCTCTTTTTGTTTGAGCAGTATTTATTACTGCTTTACTTCTCCTTCTTTCCTTACCAGTTCTAGC
>Fenneropenaeus_indicus_KF604889
AAAGATATTGGAACATTATACTTTATTTTCGGAGCTTGAGCTGGAATAGTAGGGACTGCCCTTAGACTTATTATTCGTGCCGAATTAGGTCAACCAGGAAGCCTTATTGGAGATGACCAAATTTATAATGTAGTAGTTACAGCCCACGCTTTTGTTATAATTTTCTTTATAGTTATGCCTATTATAATTGGGGGATTTGGAAATTGACTAGTACCTTTAATGTTAGGTGCTCCTGATATAGCTTTTCCACGAATAAACAATATGAGTTTCTGGCTACTACCTCCTTCACTGACACTACTTCTTTCTAGAGGTATAGTTGAAAGAGGAGTAGGAACAGGATGAACTGTTTACCCCCCTTTATCAGCCAGTATTGCTCACGCTGGGGCTTCGGTAGATTTAGGAATTTTCTCTCTGCACTTGGCAGGTGTTTCTTCAATTTTAGGAGCTGTAAATTTTATGACAACTGTTATTAACATACGATCTACGGGGATAACTATAGACCGAATACCGCTTTTCGTTTGAGCAGTATTTATTACAGCGTTACTTCTCTTATTATCTCTGCCAGTACTAGCAGGAGCCATTACAATACTTTTAACGGATCGAAACCTAAACACTTCATTCTTTGATCCAGCCGGAGGGGGAGATCCCGTTTTATATCAGCATTTATTTTGATTTTTTGGTCA
>Fenneropenaeus_penicillatus_AY789233
CAACAAATCATAAAGATATTGGAACCTTATACTTTATCTTCGGAGCCTGAGCTGGGATAGTAGGGACTGCCCTTAGACTTATTATTCGTGCTGAATTAGGTCAACCAGGAAGTCTTATTGGAGATGACCAAATTTATAATGTGGTTGTTACAGCCCACGCTTTCGTTATAATTTTCTTCATGGTAATACCTATTATAATTGGAGGATTTGGAAATTGACTAGTTCCCTTAATATTAGGTGCTCCCGATATAGCTTTCCCCCGAATGAATAATATGAGTTCCTGACTTTTACCTCCCTCGCTAACCCTACTTCTTTCTAGAGGTATAGTTGAAAGAGGAGTAGGAACAGGGTGAACTGTTTACCCTCCCTTATCTGCTAGCATCGCCCATGCAGGAGCATCTGTAGATCTAGGAATTTTCTCATTACACTTAGCAGGGGTTTCTTCAATTTTAGGTGCTGTAAATTTTATAACTACCGTTATCAATATACGATCAACAGGGATAACTATAGACCGAATACCTCTTTTCGTCTGAGCGGTATTTATTACTGCCCTACTACTTTTACTATCACTACCAGTTTTAGCAGGAGCTATTACGATACTTCTAACAGACCGAAATCTAAATACTTCGTTCTTTGACCCGGCAGGAGGAGGAGATCCTGTCTTATACCAACACTTATTTTGATTTTTTGGTCACCCTGAAGTTTA
>Solenocera_membranacea_JQ305940
ACTCTATATTTTATTTTTGGAGCATGAGCTGGTATAGTGGGAACGGCCCTTAGTTTAATTATTCGAGCCGAATTAGGCCAACCAGGTAGACTTATTGGAGATGATCAAATCTATAATGTAGTAGTTACTGCTCACGCCTTTGTTATAATTTTCTTTATAGTTATACCTATTATAATTGGGGGGTTTGGGAATTGACTAGTTCCCCTTATACTAGGAGCACCTGATATAGCTTTTCCCCGAATAAATAATATGAGATTTTGATTACTACCTCCTTCCCTTACTCTTCTACTCTCTAGAGGAATAGTGGAAAGAGGAGTTGGAACTGGATGAACTGTTTACCCTCCTTTATCTGCTGGTATTGCTCACGCCGGAGCTTCCGTTGATTTAGGAATCTTTTCACTCCACTTGGCTGGAGTATCCTCCATTTTAGGGGCAGTGAATTTTATAACAACCGTTATTAATATGCGCTCTACAGGGATAACTATAGACCGAATACCTTTATTTGTCTGGTCAGTATTTATTACTGCTCTATTACTTCTTTTATCTCTCCCAGTTTTAGCCGGAGCAATTACAATACTTCTTACCGACCGTAATCTTAATACATC
>Hymenopenaeus_debilis_JQ306143
ACTCTATATTTTATTTTCGGAGCTTGAGCTGGAATAGTGGGGACCGCCCTAAGCTTAATTATTCGGGCTGAACTAGGTCAACCTGGAAGACTTATTGGTGATGACCAAATCTATAATGTAGTAGTTACTGCTCACGCTTTTGTTATAATTTTCTTTATAGTTATACCAATTATAATTGGAGGATTTGGAAACTGATTAGTCCCACTTATATTAGGTGCTCCCGATATAGCTTTTCCACGTATAAACAATATAAGTTTTTGACTTCTTCCTCCATCTTTAACTCTTCTTCTTTCTAGAGGAATAGTTGAAAGAGGAGTGGGAACAGGATGAACAGTCTATCCCCCTTTATCTGCTGGAATTGCTCACGCCGGAGCTTCTGTTGACATAGGAATCTTTTCCCTTCATCTTGCTGGGGTTTCTTCCATTCTAGGAGCAGTAAATTTTATAACAACTGTTATTAATATACGTTCAACAGGAATAACTATAGATCGCATCCCTCTTTTTGTATGATCAGTATTTATTACTGCTTTACTTCTTCTTCTATCTCTACCAGTTTTAGCAGGAGCAATTACTATATTATTAACCGACCGAAACCTTAATACCTCTTT
>Sicyonia_lancifer_BOLD_PCMUZ006_16
TACATTATATTTTATCTTCGGAGCTTGAGCTGGTATAGTAGGCACAGCTCTTAGTTTAATTATTCGAGCAGAATTGGGTCAACCAGGCAGTTTGATTGGAGACGATCAAATTTACAATGTAGTTGTAACTGCTCACGCATTTGTTATAATTTTCTTCATAGTCATGCCAATTATAATTGGAGGGTTCGGAAATTGACTTGTTCCATTAATATTAGGAGCCCCTGATATGGCTTTCCCCCGAATGAATAATATGAGATTCTGACTTTTACCCCCTTCTTTAACTCTTCTTCTGTCTAGAGGAATAGTAGAAAGAGGGGTGGGGACAGGATGGACCGTTTACCCTCCACTTGCTGCCGGAATTGCCCACGCAGGTGCTTCAGTGGATATAGGAATCTTTTCCCTTCACTTGGCAGGTGTGTCATCAATTTTAGGGGCTGTTAATTTTATAACAACAGTAATTAATATACGAGCTTCTGGGATAACTATAGACCGTATACCTTTATTTGTATGGTCAGTTTTTATTACTGCTTTACTATTACTTTTATCTTTACCAGTTCTCGCAGGAGCAATCACAATACTTTTAACCGACCGGAACCTTAATACTTCTTTCTTTGACCCCGCAGGAGGGGGGGACCCTATTCTTTACCAACACTTAT
>Sicyonia_carinata_KJ841707
GGCTCTAAGATTAATTATTCGAGCTGAATTAGGTCAACCAGGTAGTTTAATTGGAGATGATCAAATTTACAATGTAATTGTTACTGCTCATGCTTTTGTTATAATTTTCTTTATAGTTATGCCTATTATAATTGGAGGATTTGGAAATTGATTAGTGCCTTTAATATTAGGAGCACCCGATATGGCTTTCCCTCGAATGAATAATATAAGATTTTGATTACTTCCGCCTTCATTAACATTACTTCTTTCAAGAGGAATAGTTGAAAGAGGGGTAGGGACTGGATGAACTGTTTACCCTCCCTTAGCAGCTGGAATTGCCCATGCTGGTGCTTCTGTAGATATGGGTATTTTCTCTCTACACTTAGCCGGGGTTTCTTCTATTTTAGGAGCAGTAAATTTTATAACTACTGTTATTAATATACGAACTTCAGGTATAACGCTGGATCGTATACCTTTATTTGTTTGATCAGTTTTTATTACTGCTCTTTTACTTTTACTTTCTTTACCTGTTCTTGCAGGAGCTATTACTATGCTTTTAACTGACCGAAATCTTAATACATCTTTCTTTGACCCTGCCGGAGGGGGAGATCCTGTTTTATATCAACATTTATTCTGATTTTTGG
>Sicyonia_carinata_KJ841706
ATAAAGATATTGGAACTTTATACTTTATCTTCGGAGCTTGAGCAGGTATAGTAGGAACGGCTCTAAGATTAATTATTCGAGCTGAATTAGGTCAACCAGGTAGTTTAATTGGAGATGATCAAATTTACAATGTAATTGTTACTGCTCATGCTTTTGTTATAATTTTCTTTATAGTTATGCCTATTATAATTGGAGGATTTGGAAATTGATTAGTGCCTTTAATATTAGGAGCACCCGATATGGCTTTCCCCCGAATGAATAATATAAGATTTTGATTACTTCCGCCTTCATTAACATTACTTCTTTCAAGAGGAATAGTTGAAAGAGGGGTAGGGACTGGATGAACTGTTTACCCTCCATTAGCAGCTGGAATTGCTCATGCTGGTGCTTCTGTAGATATGGGTATTTTCTCTCTACACTTAGCCGGGGTTTCTTCTATTTTAGGAGCAGTAAATTTTATAACTACTGTTATTAATATACGAACTTCAGGTATAACGCTGGATCGTATACCTTTATTTGTTTGATCAGTTTTTATTACTGCTCTTTTACTTTTACTTTCTTTACCTGTTCTTGCAGGAGCTATTACTATACTTTTAACTGACCGAAATCTTAATACATCTTTCTTTG
>Neosarmatium_fourmanoiri_FN392164
TACATTATATTTTGTATTTGGGGCTTGAGCAGGAATAGTTGGTACCTCATTAAGATTAATTATTCGAGCAGAATTAAGACAACCAGGAAGTTTAATTGGTAATGATCAAATTTATAATGTAGTTGTAACAGCCCATGCGTTTGTAATAATTTTTTTTATAGTAATACCTATTATAATTGGAGGATTTGGTAATTGACTAGTCCCTTTAATATTAGGAGCACCAGATATAGCATTCCCACGTATAAACAATATAAGATTTTGATTACTGCCTCCTTCTTTATCTTTACTATTAACAAGAAGTATAGTTGAAAGAGGTGTTGGAACAGGATGAACTGTTTACCCTCCTCTTGCTGCTGCTATTGCTCACGCAGGAGCTTCTGTAGATTTAGGAATTTTTTCACTACATTTAGCTGGAGTTTCATCTATTTTAGGAGCAGTAAATTTTATAACAACAGTAATTAATATACGATCTTATGGTATAACTATAGATCAAATACCTTTATTTGTTTGATCAGTATTTATTACTGCCATTTTACTACTTTTATCCCTTCCAGTTTTAGCAGGAGCTATTACTATACTTTTAACAGATCGTAATTTAAATACATCTTTCTTTGATCCTGCAGGAGGAGGAGATCCTGTTCTTTATCAACATTT
>Dasysyrphus_creper_JX828094
AACATTATACTTTTTATTCGGAACTTGAGCCGGAATAGTGGGTACATCTTTAAGTGTATTAATTCGTGCAGAACTTGGTCATCCTGGAGCTTTAATTGGAGATGATCAAATTTATAATGTAATTGTTACTGCTCATGCTTTTGTAATAATTTTTTTTATAGTTATACCAATTATAATTGGAGGATTTGGAAATTGATTAGTACCTTTAATATTAGGAGCCCCTGATATAGCCTTCCCTCGAATGAATAATATGAGTTTTTGGTTATTACCTCCTTCTTTAACACTTTTATTAGTAAGAAGAATAGTTGAAAATGGAGCTGGAACAGGTTGAACAGTTTATCCTCCTCTTTCTGCAAGAATTGCTCATGGTGGAGCTTCTGTAGATTTAGCTATTTTTTCTCTTCATTTAGCTGGAATATCATCAATTTTAGGAGCAGTAAATTTTATTACAACTGTAATTAACATACGATCTAATGGAATTTCATATGACCGTATACCTTTATTTGTATGATCAGTAGTTATTACAGCTTTATTACTTCTTTTATCATTACCTGTACTAGCTGGAGCTATTACGATACTTTTAACTGATCGAAATTTAAATACTTCATTTTTTGATCCTGCAGGTGGAGGAGATCCAATTTTATATCAACACTTATTT
>Aristeus_alcocki_KJ396317
TAAGATTAATCATTCGGGCTGAATTAGGACAACCAGGAAGATTAATTGGCGACGACCAAATTTATAATGTTATCGTAACCGCCCATGCTTTCGTAATAATTTTCTTTATAGTAATACCCATTATGATTGGAGGATTTGGGAATTGGTTAGTACCGCTTATAGTAGGAGCCCCGGATATAGCTTTCCCTCGTATGAATAATATAAGTTTTTGGCTTTTACCTCCCTCTTTAACCTTGCTTCTTTCCAGAGGAATAGTGGAAAGAGGTGTTGGTACAGGTTGAACTGTGTACCCACCATTATCTGCCAGTATTGCCCACGCAGGTGCCTCTGTTGATATTGGAATTTTCTCACTTCATTTAGCTGGAGTGTCTTCAATTCTTGGGGCTGTTAATTTTATGACTACTGTAATTAATATACGAAGAACCGGAATAACTATGGATCGAATCCCGCTCTTTGTTTGATCTGTCTTTATTACTGCCCTTCTACTTCTCTTATCACTGCCTGTTTTAGCGGGAGCTATCACCATACTTCTAACGGATCGAAACTTAAATACCTCTTTCTTTGACCCAGCCGGGGGAGGGGACCCAGTCCT
>Bentheogennema_borealis_DQ882034
AACTGCTCTTAGATTAATTATTCGGGCTGAGCTTGGTCAACCCGGTAGCCTTATTGGTGACGATCAAATTTATAACGTAGTTGTCACTGCCCATGCTTTTGTAATAATTTTTTTCATGGTAATACCAATTATAATCGGGGGCTTCGGAAATTGACTTGTTCCCCTGATACTTGGTGCCCCTGATATGGCTTTCCCCCGGATAAACAACATAAGTTTTTGACTTTTACCCCCCTCTTTAACCCTTCTCTTGTCAAGAGGAATGGTTGAAACAGGAGTTGGTACCGGCTGAACAGTCTACCCCCCACTGGCGGCTGGGATTGCCCACGCCGGGGCTTCAGTAGACCTTGCTATTTTTTCTCTTCACTTAGCGGGTGTCTCTTCTATTCTAGGAGCAGTAAACTTTATAACAACCGTTATTAATATACGAAGCTCCGGGATAACAATAGACCGAATTCCTCTTTTCGTCTGGTCAATCTTCATTACTACCCTTCTTTTACTTCTGTCTTTACCTGTTTTAGCAGGAGCGATCACAATACTTCTAACAGACCGAAACCTCAACACCTCTTTTTTCGACCCTGCCGGGGGAGGAGACCCCGTCCTCTACCAACACTTATTT
>Uroteuthis_edulis_KF413877
TGAGCAGGTTTAGTAGGTACCTCATTAAGGTTAATAATTCGAACAGAATTAGGGAAACCAGGATCACTATTAAATGATGACCAACTATATAACGTAGTAGTTACTGCTCATGGTTTTATTATAATTTTTTTTATAGTTATACCCATTATAATTGGGGGTTTTGGAAATTGATTAGTTCCTTTAATATTAGGTGCCCCAGACATAGCTTTTCCACGTATAAACAATATAAGATTTTGATTACTCCCACCATCACTAACACTATTATTAGCTTCCTCCGCAGTTGAGAGAGGAGCAGGAACAGGATGAACAGTATACCCACCTTTATCTAGAAATCTTTCTCATGCAGGCCCTTCAGTTGACTTAGCTATTTTCTCACTCCATTTAGCAGGTGTCTCCTCTATTCTAGGTGCTATTAATTTTATCACAACTATTATAAATATACGGTGAGAAGGACTATTGATAGAACGAATATCATTATTTGTTTGATCTGTTTTTATTACAGCAATTTTACTACTTCTTTCTCTCCCTGTTTTAGCTGGAGCAATTACTATACTACTAACTGATCGAAACTTCAACACCACATTCTTTGACCCAAGAGGTGGTGGAGACCCAATTTTATACCAACACTTATTTTGATTTTTTGGT
>Uroteuthis_edulis_KF413879
GAGCAGGTTTAGTAGGTACCTCATTAAGGTTAATAATTCGAACAGAATTAGGGAAACCAGGATCACTATTAAATGATGACCAACTATATAACGTAGTAGTTACTGCTCATGGTTTTATTATAATTTTTTTTATAGTTATACCCATTATAATTGGGGGTTTTGGAAATTGATTAGTTCCTTTAATATTAGGTGCCCCAGACATAGCTTTTCCACGTATAAACAATATAAGATTTTGATTACTCCCACCATCACTAACACTATTATTAGCTTCCTCCGCAGTTGAGAGAGGAGCAGGAACAGGATGAACAGTATACCCACCTTTATCTAGAAATCTTTCTCATGCAGGCCCTTCAGTTGACTTAGCTATTTTCTCACTCCATTTAGCAGGTGTCTCCTCTATTCTAGGTGCTATTAATTTTATCACAACTATTATAAATATACGGTGAGAAGGACTATTGATAGAACGAATATCATTATTTGTTTGATCTGTTTTTATTACAGCAATTTTACTACTTCTTTCTCTCCCTGTTTTAGCTGGAGCAATTACTATACTACTAACTGATCGAAACTTCAACACCACATTCTTTGACCCAAGAGGTGGTGGAGACCCAATTTTATATCAACACTTATTTTGATTTTTTGGTCACCCT
>Uroteuthis_edulis_KC951885
AGATATTGGGACATTATATTTTATCTTTGGGATTTGAGCAGGTTTAGTAGGTACCTCATTAAGGTTAATAATTCGAACAGAATTAGGGAAACCAGGATCACTATTAAATGATGACCAACTATATAACGTAGTAGTTACTGCTCATGGTTTTATTATAATTTTTTTTATAGTTATACCCATTATAATTGGGGGTTTTGGAAATTGATTAGTTCCTTTAATATTAGGTGCCCCAGACATAGCTTTTCCACGTATAAACAATATAAGATTTTGATTACTCCCACCATCACTAACACTATTATTAGCTTCCTCCGCAGTTGAGAGAGGAGCAGGAACAGGATGAACAGTATACCCACCTTTATCTAGAAATCTTTCTCATGCAGGCCCTTCAGTTGACTTAGCTATTTTCTCACTCCATTTAGCAGGTATCTCCTCTATTCTAGGTGCTATTAATTTTATCACAACTATTATAAATATACGGTGAGAAGGACTATTGATAGAACGAATATCATTATTTGTTTGATCTGTTTTTATTACAGCAATTTTACTACTTCTTTCTCTCCCTGTTTTAGCTGGAGCAATTACTATATTACTAACTGATCGAAACTTCAACACCACATTCTTTGACCCAAGAGGTGGTGGAGACCCAATTTTATATCAACACTTATTTTGATTTTT
>Loligo_formosana_AY557524
TTTTTGGTATTTGAGCAGGATTAGTTGGTACTTCCTTGAGATTAATAATTCGAACAGAGTTAGGAAAACCAGGGTCGCTACTAAATGATGATCAACTATATAACGTAGTAGTTACTGCTCACGGTTTTATTATAATTTTCTTCATAGTTATACCTATTATAATTGGGGGTTTCGGAAACTGATTAGTCCCATTAATATTAGGAGCTCCAGATATAGCCTTCCCCCGTATAAATAATATAAGATTCTGATTACTTCCACCTTCATTAACACTACTATTAGCCTCATCCGCAGTTGAAAGAGGAGCCGGAACAGGGTGAACAGTATACCCACCCTTATCCAGTAACCTTTCTCATGCAGGTCCTTCAGTTGACTTGGCTATTTTCTCTCTACACTTAGCTGGAATCTCATCCATCTTAGGTGCCATTAACTTTATCACAACTATTATAAATATACGTTGAGAAGGCTTATTAATAGAACGAATATCATTATTTGTATGATCTGTTTTCATTACAGCAATTCTATTGCTTCTTTCCCTCCCAGTATTAGCTGGAGCAATTACTATACTCTTAACTGACCGAAACTTTAACACTACCTTTTTTGATCCGAGAGGGGGAGGAGACCCAATCTTATACCAAC
>Uroteuthis_chinensis_KC959453
ACATTATATTTTATTTTTGGAATTTGAGCAGGATTAGTTGGTACTTCCTTGAGATTAATAATTCGAACAGAGTTAGGAAAACCAGGGTCGCTACTAAATGATGATCAACTATATAACGTAGTAGTTACTGCTCACGGTTTTATTATAATTTTCTTCATAGTTATACCTATTATAATTGGGGGTTTCGGAAACTGATTAGTCCCATTAATATTAGGAGCTCCAGATATAGCCTTCCCCCGTATAAATAATATAAGATTCTGATTACTTCCACCTTCATTAACACTACTATTAGCCTCATCCGCAGTTGAAAGAGGAGCCGGAACAGGGTGAACAGTATACCCACCCTTATCCAGTAACCTTTCTCATGCAGGTCCTTCAGTTGACTTGGCTATTTTCTCTCTACACTTAGCTGGAATCTCATCCATCTTAGGTGCCATTAACTTTATCACAACTATTATAAATATACGTTGAGAAGGCTTATTAATAGAACGAATATCATTATTTGTATGATCTGTTTTCATTACAGCAATTCTATTGCTTCTTTCCCTCCCAGTATTAGCTGGAGCAATTACTATACTCTTAACTGACCGAAATTTTAACACTACCTTTTTTGATCCGAGAGGGGGAGGAGACCCAATCTTATACCAACACCTATTC
>Uroteuthis_chinensis_HQ529528
TTATTTTTGGAATTTGAGCAGGATTAGTTGGTACTTCCTTGAGATTAATAATTCGAACAGAGTTAGGAAAACCAGGGTCGCTACTAAATGATGATCAACTATATAACGTAGTAGTTACTGCTCACGGTTTTATTATAATTTTCTTCATAGTTATACCTATTATAATTGGGGGTTTCGGAAACTGATTAGTCCCATTAATATTAGGAGCTCCAGATATAGCCTTCCCCCGTATAAATAATATAAGATTCTGATTACTTCCACCTTCATTAACACTACTATTAGCCTCATCCGCAGTTGAAAGAGGAGCCGGAACAGGGTGAACAGTATACCCACCCTTATCCAGTAACCTTTCTCATGCAGGTCCTTCAGTTGACTTGGCTATTTTCTCTCTACACTTAGCTGGAATCTCATCCATCTTAGGTGCCATTAACTTTATCACAACTATTATAAATATACGTTGAGAAGGCTTATTAATAGAACGAATATCATTATTTGTATGATCTGTTTTCATTACAGCAATTCTATTGCTTCTTTCCCTCCCAGTATTAGCTGGAGCAATTACTATACTCTTAACTGACCGAAATTTTAACACTACCTTTTTTGATCCGAGAGGGGGAGGAGACCCAATCTTATACCAACACCTATTCTGATTTTTTGGTCACCCTGAAGTT
>Uroteuthis_sp_KC959469
ACATTATATTTTATTTTTGGGATTTGAGCAGGATTAGTTGGTACCTCATTAAGTTTAATAATCCGAACAGAATTGGGGAAACCAGGATCATTATTAAATGACGATCAACTATATAACGTAGTAGTTACTGCTCATGGTTTTATTATAATTTTCTTCATAGTTATACCTATTATAATTGGAGGGTTCGGAAATTGGTTAGTACCTTTGATACTAGGTGCCCCCGATATAGCCTTTCCGCGTATAAATAATATAAGATTCTGATTACTTCCACCATCCTTAACACTACTTTTAGCCTCTTCCGCAGTTGAAAGAGGGGCCGGAACAGGTTGGACAGTATACCCACCTTTATCAAGTAATCTTTCTCACGCAGGTCCTTCAGTTGACTTAGCCATCTTTTCCTTACATTTAGCCGGTATTTCTTCTATTCTAGGTGCTATTAACTTCATTACAACTATTATAAATATACGTTGAGAAGGCTTGTTAATAGAACGAATATCATTATTTGTGTGATCTGTTTTTATTACAGCAATTCTACTACTTCTTTCCCTTCCAGTACTAGCTGGAGCAATTACTATACTCTTAACTGATCGAAATTTCAACACTACATTCTTTGACCCAAGAGGAGGTGGGGACCCAATTCTTTACCAACACTTATTTTGATTTTTTGGTCACCC
>Loliolus_japonica_HQ529517
AACATTATATTTTATCTTCGGAATTTGAGCAGGGTTAGTAGGTACTTCATTAAGTCTTATAATTCGAACAGAATTAGGGAAACCAGGATCACTCCTAAACGATGACCAACTATATAATGTAGTAGTAACTGCTCACGGTTTTATTATAATTTTTTTTATAGTTATACCTATTATAATTGGGGGGTTTGGAAATTGACTAGTACCTTTAATACTTGGAGCACCAGATATAGCCTTCCCACGTATAAACAATATAAGTTTCTGACTACTTCCACCCTCATTAACTCTATTATTAGCCTCTTCAGCAGTCGAGAGAGGGGCAGGTACCGGATGAACAGTATACCCTCCTTTATCTAGTAATCTTTCTCATGCAGGACCTTCAGTTGACCTAGCTATTTTTTCACTTCACTTAGCTGGTATTTCATCTATTCTAGGAGCAATTAATTTTATTACAACTATTATAAATATACGTTGAGAAGGACTATTAATAGAACGTATATCTTTATTTGTCTGATCTGTCTTTATTACAGCAATTCTACTACTGCTTTCACTTCCCGTCTTAGCTGGAGCTATTACTATACTTTTGACTGATCGAAACTTTAATACCACATTTTTCGACCCAAGAGGGGGTGGAGACCCTATTTTATACCAACACCTATTT
>Loliolus_beka_BOLD_AB675090
AACATTATATTTTATCTTCGGAATTTGAGCAGGGTTAGTAGGTACTTCATTAAGTCTTATAATTCGAACAGAATTAGGGAAACCAGGATCACTCCTAAACGATGACCAACTATATAATGTAGTAGTAACTGCTCACGGTTTTATTATAATTTTTTTTATAGTTATACCTATTATAATTGGGGGGTTTGGAAATTGACTAGTACCTTTAATACTTGGAGCACCAGATATAGCCTTCCCACGTATAAACAATATAAGTTTCTGACTACTTCCACCCTCATTAACTCTATTATTAGCCTCTTCAGCAGTCGAGAGAGGGGCAGGTACCGGATGAACAGTATACCCTCCTTTATCTAGTAATCTTTCTCATGCAGGACCTTCAGTTGACCTAGCTATTTTTTCACTTCACTTAGCTGGTATTTCATCTATTCTAGGAGCAATTAATTTTATTACAACTATTATAAATATACGTTGAGAAGGACTATTAATAGAACGTATATCTTTATTTGTCTGATCTGTCTTTATTACAGCAATTCTACTACTGCTTTCACTTCCCGTCTTAGCTGGAGCTATTACTATACTTTTGACTGATCGAAACTTTAATACCACATTTTTCGACCCAAGAGGGGGTGGAGACCCTATTTTATACCAACACCTATTT
>Loliolus_japonica_HQ529522
AACATTATATTTTATCTTCGGAATTTGAGCAGGGTTAGTAGGTACTTCATTAAGTCTTATAATTCGAACAGAATTAGGGAAACCAGGATCACTCCTAAACGATGACCAACTATATAATGTAGTAGTAACTGCTCACGGTTTTATTATAATTTTTTTTATAGTTATACCTATTATAATTGGGGGGTTTGGAAATTGACTAGTACCGTTAATACTTGGAGCACCAGATATAGCCTTCCCACGTATAAACAATATAAGTTTCTGACTACTTCCACCCTCATTAACTCTATTATTAGCCTCTTCAGCAGTCGAGAGAGGGGCAGGTACCGGATGAACAGTATACCCTCCTTTATCTAGTAATCTTTCTCATGCAGGACCTTCAGTTGACCTAGCTATTTTTTCACTTCACTTAGCTGGTATTTCATCTATTCTAGGAGCAATTAATTTTATTACAACTATTATAAATATACGTTGAGAAGGACTATTAATAGAACGTATATCTTTATTTGTCTGATCTGTCTTTATTACAGCAATTCTACTACTGCTTTCACTTCCCGTCTTAGCTGGAGCTATTACTATACTTTTGACTGATCGAAACTTTAATACCACATTTTTCGACCCAAGAGGGGGTGGAGACCCTATTTTATACCAACACCTATTT
>Uroteuthis_duvauceli_KC959448
ACATTATATTTCATTTTTGGTATTTGAGCAGGATTAGTTGGTACTTCACTAAGACTAATAATCCGAACAGAGTTAGGAAAACCTGGTTCACTACTAAATGATGATCAATTATATAACGTAGTAGTAACTGCTCACGGTTTCATTATAATTTTTTTTATAGTTATACCTATTATAATTGGGGGTTTTGGTAATTGATTAGTACCTTTGATATTAGGAGCCCCAGACATAGCTTTCCCGCGTATAAATAATATAAGATTCTGACTACTTCCACCATCTTTAACATTATTACTAGCCTCATCCGCAGTTGAAAGAGGAGCTGGTACTGGATGAACAGTTTATCCTCCTTTATCCAGAAACTTATCTCACGCCGGTCCTTCAGTAGATTTAGCTATTTTCTCTCTACACTTAGCTGGTATTTCTTCTATTTTAGGTGCAATTAATTTCATTACAACTATTATAAATATACGTTGAGAAGGATTATTAATAGAACGAATATCTTTATTTGTATGATCTGTTTTTATTACAGCAATTTTACTATTACTCTCTCTTCCAGTGTTAGCAGGAGCAATTACTATACTCCTTACTGACCGAAACTTTAACACTACATTTTTTGACCCAAGAGGGGGAGGTGACCCTATTCTTTATCAACATTTGTTC
>Uroteuthis_duvauceli_KC959441
ACATTATATTTCATTTTTGGTATTTGAGCAGGATTAGTTGGTACTTCACTAAGACTAATAATCCGAACAGAGTTAGGAAAACCTGGTTCACTACTAAATGATGATCAATTATATAACGTAGTAGTAACTGCTCACGGTTTCATTATAATTTTTTTTATAGTTATACCTATTATAATTGGGGGTTTTGGTAATTGATTAGTACCTTTAATATTAGGAGCCCCAGACATAGCTTTCCCGCGTATAAATAATATAAGATTCTGACTACTTCCACCATCTTTAACATTATTACTAGCCTCATCCGCAGTTGAAAGAGGAGCTGGTACTGGATGAACAGTTTATCCTCCTTTATCCAGAAACTTATCTCACGCCGGTCCTTCAGTAGATTTAGCTATTTTTTCTCTACACTTAGCTGGTATTTCTTCTATTTTAGGTGCAATTAATTTCATTACAACTATTATAAATATACGTTGAGAAGGATTATTAATAGAACGAATATCTTTATTTGTATGATCTGTTTTTATTACAGCAATTTTACTATTACTCTCTCTTCCAGTGTTAGCAGGAGCAATTACTATACTCCTTACTGACCGAAACTTTAACACTACATTTTTTGACCCAAGAGGGGGAGGTGACCCTATTCTTTATCAACATTTGTTC
>Alloteuthis_subulata_EU668098
ATTATACTTTATTTTTGGTATTTGAGCAGGCTTAGTTGGTACTTCATTAAGATTAATAATTCGAACAGAATTGGGTAAACCTGGTTCATTATTAAATGATGATCAACTATACAATGTAGTAGTAACTGCTCATGGTTTTATTATAATCTTCTTTATAGTTATACCTATTATAATTGGAGGTTTTGGGAATTGATTAGTACCTTTAATATTAGGTGCACCAGATATAGCTTTTCCACGTATAAACAACATAAGATTTTGATTACTTCCTCCATCATTAACACTTTTATTAGCATCATCAGCAGTTGAAAGAGGAGCTGGTACAGGATGAACTGTATACCCTCCTTTATCTAGAAATTTATCTCATGCAGGACCCTCAGTAGATCTTGCTATTTTTTCACTTCATTTAGCGGGTATTTCATCTATTTTAGGAGCAATTAATTTTATTACAACTATTATAAATATACGATGGGAAGGTTTACTTATAGAACGACTATCATTATTTGTTTGATCTGTTTTTATTACTGCTATTTTATTACTCTTATCACTACCTGTGTTAGCTGGAGCCATTACAATACTTCTGACAGACCGAAATTTCAACACCACTTTTTTTGATCCTAGAGGAGGGGGGGACCCTATTTTATATCAACACTAT
>Alloteuthis_media_EU668085
ATTATACTTTATTTTTGGTATTTGAGCAGGATTAGTTGGTACTTCATTAAGATTAATAATTCGAACAGAATTGGGTAAACCAGGTTCGTTATTAAATGATGATCAACTATACAATGTAGTAGTAACTGCTCATGGTTTTATTATAATTTTCTTCATAGTTATACCTATTATAATTGGAGGTTTTGGGAATTGATTAGTACCTTTAATATTAGGTGCACCAGATATAGCTTTTCCACGTATAAATAATATAAGATTTTGATTACTTCCCCCATCATTAACACTTTTATTAGCATCATCAGCAGTTGAAAGAGGGGCTGGTACCGGATGAACTGTGTACCCTCCTCTATCTAGAAATCTATCTCATGCAGGACCTTCAGTAGATCTTGCTATTTTCTCACTTCATTTAGCGGGTATTTCATCTATTTTAGGAGCAATTAACTTTATTACGACTATTATAAATATACGATGAGAAGGTTTACTTATAGAACGATTATCATTATTTGTTTGATCTGTTTTTATTACTGCTATTTTATTACTTTTATCACTACCTGTTTTAGCTGGAGCTATTACAATACTTCTTACAGACCGAAATTTCAACACCACTTTTTTTGATCCTAGAGGAGGGGGAGACCCTATTCTATACCAACATTAT
>Litopenaeus_setiferus_KT959420
AACATTATACTTTATTTTCGGAGCTTGAGCTGGAATAGTAGGTACTGCTCTTAGACTTATCATCCGAGCT
GAACTAGGTCAACCAGGGAGCCTTATTGGAGATGATCAAATCTATAATGTAGTTGTTACAGCCCACGCTT
TCGTCATAATTTTCTTTATAGTTATACCAATCATAATCGGAGGATTCGGTAACTGACTAGTACCTTTAAT
ATTAGGTGCTCCAGATATAGCTTTTCCCCGAATAAATAATATAAGCTTCTGACTTCTACCTCCTTCCCTT
ACTCTTCTTCTATCTAGAGGAATGGTTGAAAGAGGTGTTGGAACTGGATGAACAGTATACCCTCCTTTAT
CTGCTAGTATCGCCCACGCTGGAGCCTCAGTAGATCTCGGAATTTTTTCTCTCCACTTAGCTGGTGTATC
CTCTATTCTAGGAGCAGTAAACTTCATAACAACCGTAATTAATATACGATCTACAGGAATAACTATAGAC
CGAATACCTCTTTTCGTTTGAGCAGTGTTTATCACTGCTTTATTACTGCTTTTATCCCTCCCAGTATTAG
CAGGAGCTATTACTATACTTTTGACAGACCGTAATCTAAATACATCATTCTTTGATCCAGCAGGAGGAGG
TGATCCTGTCTTATACCAACATTTATTT
>Litopenaeus_setiferus_KT959392
AACATTATACTTTATTTTCGGAGCTTGAGCTGGAATAGTAGGTACTGCTCTTAGACTTATCATCCGAGCT
GAACTAGGTCAACCAGGGAGCCTTATTGGAGATGATCAAATCTATAATGTAGTTGTTACAGCACACGCTT
TCGTCATAATTTTCTTTATAGTTATACCAATCATAATCGGAGGATTCGGTAACTGACTAGTACCTTTAAT
ATTAGGTGCTCCAGATATAGCTTTTCCCCGAATAAATAATATAAGCTTCTGACTTCTACCTCCTTCCCTT
ACTCTTCTTCTATCTAGAGGAATGGTTGAAAGAGGTGTTGGAACTGGATGAACAGTATACCCTCCTTTAT
CTGCTAGTATCGCCCACGCTGGAGCCTCAGTAGATCTCGGAATTTTTTCTCTCCACTTAGCTGGTGTATC
CTCTATTCTAGGAGCAGTAAACTTCATAACAACCGTAATTAATATACGATCTACAGGAATAACTATAGAC
CGAATACCTCTTTTCGTTTGAGCAGTGTTTATCACTGCTTTATTATTGCTTTTATCCCTCCCAGTATTAG
CAGGAGCTATTACTATACTTTTGACAGACCGTAATCTAAATACATCATTCTTTGATCCAGCAGGAGGAGG
TGATCCTGTCTTATACCAACATTTATTT
>Litopenaeus_stylirostris_EU517503
AACATTATACTTTATCTTCGGAGCCTGAG
CTGGAATAGTAGGTACTGCTCTTAGACTTATTATCCGAGCTGAATTAGGTCAACCAGGAAGTCTTATTGG
TGATGATCAAATTTATAATGTAGTCGTTACAGCTCACGCTTTTGTCATGATTTTCTTCATAGTTATACCA
ATTATAATTGGAGGATTTGGTAATTGATTAGTACCTTTAATGTTAGGTGCTCCAGATATAGCTTTCCCTC
GAATGAATAATATAAGCTTCTGACTTTTACCTCCTTCTCTTACCCTTCTTTTATCTAGAGGGATAGTTGA
AAGAGGTGTTGGAACTGGTTGGACAGTTTATCCTCCACTCTCTGCTAGTATTGCCCACGCTGGAGCTTCA
GTAGACCTTGGAATCTTTTCCCTACATCTAGCTGGTGTATCTTCTATTCTAGGAGCAGTAAATTTTATAA
CTACTGTAATCAATATACGATCTACAGGAATAACTATAGACCGAATACCTCTTTTTGTTTGAGCAGTATT
CATTACTGCTTTACTATTACTTCTATCATTACCAGTCCTAGCAGGGGCCATTACTATACTCTTAACAGAC
CGTAACCTGAACACATCATTTTTTGATCCAGCAGGAGGGGGTGACCCTGTTCTGTATCAACATTTATTCT
GATTTTTCGGTCATCCAGAAGTATACATTTT
>Farfantepenaeus_californiensis_EU497054
AACATTATACTTTATCTTCGGGGCTTGAG
CAGGAATAGTTGGTACTGCCCTTAGACTTATTATTCGTGCTGAGCTAGGTCAGCCAGGAAGCCTTATTGG
AGACGACCAAATTTATAATGTAGTCGTTACAGCCCACGCTTTTGTTATAATTTTCTTTATGGTAATACCA
ATTATGATTGGAGGATTTGGTAATTGACTAGTACCTCTAATACTAGGTGCCCCGGATATGGCTTTCCCTC
GAATAAATAACATAAGTTTCTGACTTTTACCCCCATCTCTCACTCTCCTCTTATCTAGAGGAATAGTAGA
AAGAGGTGTAGGAACTGGATGAACTGTATATCCTCCTTTATCTGCAAGTATTGCCCATGCGGGAGCTTCC
GTTGATCTCGGAATCTTCTCACTACACTTAGCAGGTGTATCATCAATTTTAGGTGCCGTAAATTTTATAA
CAACTGTTATCAATATACGATCTACCGGAATAACTATGGACCGGATACCTCTTTTTGTTTGAGCAGTATT
TATTACTGCTTTACTTTTACTACTGTCCTTACCAGTTTTAGCAGGAGCTATTACTATGCTCTTAACAGAT
CGTAATCTTAATACATCATTCTTCGATCCTGCAGGAGGAGGTGACCCCGTTTTATACCAACATTTGTTCT
GATTTTTCGGTCACCCAGAAGTATATATTTT
>Penaeus_semisulcatus_LC155215
AACCTTATATTTTATTTTCGGTGCTTGAGCTGGTATAGTAGGTACAGCTCTCAGACTTATTATTCGTGCT
GAATTAGGCCAACCAGGAAGACTTATTGGAGATGACCAGATTTATAACGTTGTTGTGACAGCTCATGCTT
TCGTTATAATTTTCTTTATAGTGATACCTATTATAATTGGAGGATTTGGAAACTGACTAGTCCCTTTAAT
ATTAGGAGCCCCAGATATAGCTTTCCCTCGAATAAATAACATAAGTTTCTGACTCTTGCCCCCCTCATTA
ACTCTACTTTTATCTAGTGGTATAGTTGAAAGAGGAGTAGGAACAGGATGGACTGTTTACCCTCCTTTAT
CCGCTAGAATTGCTCATGCCGGTGCTTCAGTAGATCTAGGTATTTTCTCCCTTCACCTAGCAGGTGTATC
TTCTATTTTAGGGGCCGTAAATTTTATAACAACTGTTATTAATATGCGATCCACGGGAATGACTATAGAC
CGAATACCTCTTTTCGTCTGGGCAGTCTTCATTACAGCCTTATTACTCCTGTTGTCATTACCAGTCCTAG
CAGGAGCTATTACTATACTTTTAACAGACCGAAACTTGAATACATCTTTTTTTGACCCTGCGGGAGGAGG
AGACCCCGTACTATATCAACATCTGTTT
>Litopenaeus_vannamei_KP976242
GATATTGGAACATTATACTTTATCTTCGGGGCTTGAGCTGGAATAGTAGGTACCGCTCTTAGACTTATTA
TCCGAGCTGAATTAGGTCAACCTGGGAGCCTCATTGGGGATGATCAAATTTATAATGTAGTTGTCACAGC
TCACGCTTTTGTAATAATTTTTTTTATAGTTATACCAATTATAATTGGAGGATTTGGTAATTGACTAGTA
CCTTTAATGTTAGGTGCCCCAGATATAGCCTTCCCTCGAATGAATAATATAAGCTTCTGGTTATTACCTC
CTTCTCTTACATTGCTTTTATCAAGAGGAATGGTTGAAAGAGGTGTCGGAACCGGATGAACGGTATACCC
TCCTTTATCTGCCAGTATTGCTCACGCTGGAGCTTCAGTAGATCTTGGAATTTTCTCTCTTCACTTAGCT
GGAGTATCTTCTATTCTGGGAGCAGTAAACTTTATAACAACTGTAATCAATATACGATCTACAGGAATAA
CTATAGACCGTATACCTCTATTTGTATGAGCAGTATTTATCACTGCTTTATTACTACTTTTATCATTACC
AGTCTTAGCAGGAGCTATTACTATACTTTTAACAGACCGTAATCTTAACACATCATTCTTCGACCCAGCA
GGAGGAGGAGACCCAGTTTTATATCAACATTTATTCTGATT
