# Supplementary material for: DNA Barcoding analysis of seafood accuracy in Washington, D.C. restaurants
Source: PeerJ. 2017 Apr 25;5:e3234. doi: 10.7717/peerj.3234 (PMC5407275; doi:10.7717/peerj.3234)
Supplement: Supplemental Information 2 — The set of reference sequences from BOLD and GenBank as well as our new sequences of the COI gene for the vertebrate species targeted in this study. GenBank sequences are being deposited and accession numbers will be provided in the text where indicated. [file peerj-05-3234-s002.fasta]

>2A_Yellowfin_tuna
TTTATCTAGTATTCGGTGCATGAGCTGGAATAGTTGGCACGGCCTTAAGCTTGCTCATCCGAGCTGAACTAAGCCAACCAGGTGCCCTTCTTGGGGACGACCAGATCTACAATGTAATCGTTACGGCCCATGCCTTCGTAATGATTTTCTTTATAGTAATACCAATTATGATTGGAGGATTTGGAAACTGACTTATTCCTCTAATGATCGGAGCCCCCGACATGGCATTCCCACGAATGAACAACATGAGCTTCTGACTCCTTCCCCCCTCTTTCCTTCTGCTCCTAGCTTCTTCAGGAGTTGAGGCTGGAGCCGGAACCGGTTGAACAGTCTACCCTCCCCTTGCCGGCAACCTGGCCCACGCAGGGGCATCAGTTGACCTAACTATTTTCTCACTTCACTTAGCAGGGGTTTCCTCAATTCTTGGGGCAATTAACTTCATCACAACAATTATCAATATGAAACCTGCAGCTATTTCTCAGTATCAAACACCACTGTTTGTATGAGCTGTACTAATTACAGCTGTTCTTCTCCTACTTTCCCTTCCAGTCCTTGCCGCTGGTATTACAATGCTCCTTACAGACCGAAACCTAAATACAACCTTCTTCGACCCTGCAGGA
>3A_Chilean_seabass
GCCGGAATAGTAGGTACAGCCCTTAGCCTGCTCATCCGGGCAGAACTTAGCCAACCTGGCGCCCTATTGGGGGACGACCAAATCTATAACGTAATTGTTACCGCTCACGCCTTCGTAATAATCTTCTTTATAGTCATACCGATCATAATCGGAGGCTTCGGAAACTGACTCATCCCCCTCATGATCGGGGCCCCCGACATGGCTTTCCCTCGAATAAATAATATGAGTTTCTGGCTCCTCCCTCCCTCCTTCCTACTCTTACTAGCTTCTTCAGGTGTAGAAGCCGGGGCGGGAACCGGCTGAACTGTCTATCCCCCCCTCTCTGGAAACTTAGCCCACGCAGGTGCATCCGTTGATCTAACTATTTTCTCTCTGCATTTAGCAGGCATTTCTTCCATCTTAGGTGCAATTAATTTTATCACAACAATTATTAACATGAAACCCCCTGCCATCTCTCAATACCAAACCCCTCTGTTCGTATGGGCCGTCTTAATTACTGCCGTTCTTCTACTTCTTTCACTTCCTGTGCTAGCTGCCGGAATCACCATGCTTCTCACGGACCGTAACCTCAACACCACCTTCTTTGACCCTGCAGGAGGGGGAGACCCTATTCTTTACCAACATCTTTT
>3B_Australian_barramundi
ACCCTATATCTAGTATTTGGTGCTTGGGCCGGAATAGTGGGCACCGCCCTTAGCTTGCTCATCCGGGCAGAACTTAGTCAACCCGGCTCACTCCTGGGGGATGACCAAATCTATAACGTTATCGTCACTGCCCACGCTTTCGTAATAATTTTCTTCATAGTGATGCCGATCATAATCGGGGGCTTCGGAAACTGACTAGTCCCGCTAATAATTGGAGCCCCAGACATGGCATTTCCTCGAATAAACAACATAAGCTTCTGACTCCTTCCCCCTTCTTTCCTCCTCCTCCTGGCTTCTTCTGGAGTAGAAGCTGGGGCTGGAACCGGTTGAACTGTGTACCCTCCCCTTGCAAGCAACCTTGCTCACGCCGGAGCATCCGTCGATCTAACCATCTTTTCTCTCCACTTAGCAGGTGTCTCCTCAATTCTTGGAGCTATCAACTTTATCACCACCATCATTAACATAAAACCCGCTACCGTCTCTATATACCAAATTCCCCTGTTCGTCTGAGCAGTCTTGATTACAGCCGTCCTTCTTCTTCTCTCCCTTCCAGTTCTGGCCGCCGGCATCACTATGCTCCTGACAGATCGTAACTTAAACACAACATTCTTCGACCCTGCCGGAGGAGGAGATCCCATTCTCTATCAACATCT
>4A_Ahi_tuna_tartare
CGGTGCATGAGCTGGAATAGTTGGCACGGCCTTAAGCTTGCTCATCCGAGCTGAACTAAGCCAACCAGGTGCCCTTCTTGGGGACGACCAGATCTACAATGTAATCGTTACGGCCCATGCCTTCGTAATGATTTTCTTTATAGTAATACCAATTATGATTGGAGGATTTGGAAACTGACTTATTCCTCTAATGATCGGAGCCCCCGACATGGCATTCCCACGAATGAACAACATGAGCTTCTGACTCCTCCCTCCCTCTTTCCTTCTGCTCCTAGCTTCTTCAGGAGTTGAGGCTGGGGCCGGAACCGGTTGAACAGTCTACCCTCCCCTTGCCGGCAACCTAGCCCACGCAGGGGCATCAGTTGACCTAACTATTTTCTCACTTCACTTAGCAGGGGTTTCCTCAATTCTTGGGGCAATTAACTTCATCACAACAATTATCAATATGAAACCTGCAGCTATCTCTCAATATCAAACACCACTGTTTGTATGAGCTGTACTAATTACAGCTGTTCTTCTTCTACTTTCCCTTCCAGTCCTTGCCGCTGGTATTACAATGCTCCTTACAGACCGAAACCTAAATACAACCTTCTTCGACCCTGCAGGAGGGGGAGACCC
>4B_Chilean_seabass
TACTTAATCTTCGGCGCTTGAGCCGGAATAGTAGGCACAGCCCTTAGCCTGCTCATCCGGGCAGAACTCAGCCAACCTGGCGCCCTATTGGGAGACGACCAAATTTATAACGTGATTGTTACCGCTCACGCCTTCGTAATAATCTTTTTTATGGTCATACCGATTATAATTGGAGGCTTCGGAAACTGACTCATCCCCCTCATGATCGGAGCCCCCGACATGGCTTTCCCCCGAATAAATAATATGAGTTTCTGGCTCCTTCCTCCCTCCTTCCTACTATTACTAGCTTCTTCAGGTGTAGAAGCCGGGGCGGGAACCGGCTGGACCGTCTATCCCCCCCTCTCTGGAAACTTAGCCCACGCAGGTGCATCCGTTGACCTAACTATTTTTTCTCTGCATTTAGCAGGCATTTCTTCCATCTTAGGTGCAATTAATTTTATCACAACAATTATTAACATGAAACCCCCTGCCATCTCTCAATACCAAACCCCTCTGTTCGTATGGGCCGTCCTAATTACTGCCGTTCTTCTACTTCTTTCACTTCCTGTGCTAGCTGCCGGAATTACCATGCTTCTCACGGACCGAAACCTCAACACCACCTTCTTTGACCCTGCAGGAGGGGGAGACCCTATTCTTTACCAACATC
>5A_Snapper_salsa_verde
ATCTAGTATTTGGTGCCTGGGCCGGAATAGTAGGCACGGCCCTAAGCCTGCTCATTCGAGCAGAACTAAGCCAGCCAGGAGCTCTTCTTGGAGACGACCAGATTTATAATGTAATTGTTACAGCACATGCATTTGTAATAATTTTCTTTATAGTAATACCAATCATGATCGGAGGATTCGGGAACTGACTGATCCCATTAATAATCGGAGCCCCTGATATGGCATTCCCTCGAATAAATAACATGAGCTTTTGACTCCTTCCGCCATCATTCCTATTGCTACTCGCCTCTTCTGGAGTAGAAGCCGGTGCTGGAACTGGGTGAACAGTCTACCCTCCCCTAGCAGGAAACCTGGCACACGCGGGAGCATCTGTAGACCTAACTATTTTCTCCCTGCATTTAGCAGGTGTCTCTTCAATTCTAGGGGCCATCAACTTCATCACAACAATTATTAACATGAAACCCCCTGCTATCTCCCAGTATCAAACACCCCTATTCGTTTGAGCCGTTCTAATTACGGCTGTTCTACTTCTTCTCTCTCTACCAGTTTTAGCGGCCGGAATTACAATACTTCTTACAGACCGAAACCTAAACACAACCTTCTTTGACCCCGCAGGAGGAGGAGACCCCATCCTTTACCAACA
>5B_Everything_tuna
CACCCTCTATCTAGTATTCGGTGCATGAGCTGGAATAGTTGGCACGGCCTTAAGCTTGCTCATCCGAGCTGAACTAAGCCAACCAGGTGCCCTTCTTGGGGACGACCAGATCTACAATGTAATCGTTACGGCCCATGCCTTCGTAATGATTTTCTTTATAGTAATACCAATTATGATTGGAGGATTTGGAAACTGACTTATTCCTCTAATGATCGGAGCCCCCGACATGGCATTCCCACGAATGAACAACATGAGCTTCTGACTCCTTCCCCCCTCTTTCCTTCTGCTTCTAGCTTCTTCAGGAGTTGAGGCTGGAGCCGGAACCGGTTGAACAGTCTACCCTCCCCTTGCCGGCAACCTGGCCCACGCAGGGGCATCAGTTGACCTAACTATTTTCTCACTGCACTTAGCAGGGGTTTCCTCAATTCTTGGGGCAATTAACTTCATCACAACAATTATCAATATGAAACCTGCAGCTATTTCTCAGTATCAAACACCACTGTTTGTATGAGCTGTACTAATTACAGCTGTTCTTCTCCTACTTTCCCTTCCAGTCCTTGCCGCTGGTATTACAATGCTCCTTACAGACCGAAACCTAAATACAACCTTCTTCGACCCTGCAGGAGGGGGAGACCCAATC
>6A_Sesame_crusted_albacore_tuna
ACCCTTTATCTAGTATTCGGTGCATGAGCTGGAATAGTTGGCACGGCCTTAAGCTTGCTCATCCGAGCTGAACTAAGCCAACCAGGTGCCCTTCTTGGGGACGACCAGATCTACAATGTAATCGTTACGGCCCATGCCTTCGTAATGATTTTCTTTATAGTAATACCAATTATGATTGGAGGATTTGGAAACTGACTTATTCCTCTAATGATCGGAGCCCCCGACATGGCATTCCCACGAATGAACAACATGAGCTTCTGACTCCTTCCCCCCTCTTTCCTTCTGCTCCTAGCTTCTTCAGGAGTTGAGGCTGGAGCCGGAACCGGTTGAACAGTCTACCCTCCCCTTGCCGGCAACCTGGCCCACGCAGGGGCATCAGTTGACCTAACTATTTTCTCACTTCACTTAGCAGGGGTTTCCTCAATTCTTGGGGCAATTAACTTCATCACAACAATTATCAATATGAAACCTGCAGCTATTTCTCAGTATCAAACACCACTGTTTGTATGAGCTGTACTAATTACAGCTGTTCTTCTCCTACTTTCCCTTCCAGTCCTTGCCGCTGGTATTACAATGCTCCTTACAGACCGAAACCTAAATACAACCTTCTTCGACCCTGCAGGAGGGGGAGACCCAATCCTTTAC
>6B_Pesto_chilean_seabass
CTCTACTTAATCTTCGGCGCTTGAGCCGGAATAGTAGGCACAGCCCTTAGCCTGCTCATCCGGGCAGAACTCAGCCAACCTGGCGCCCTATTGGGAGACGACCAAATTTATAACGTGATTGTTACCGCTCACGCCTTCGTAATAATCTTTTTTATGGTCATACCGATTATAATTGGAGGCTTCGGAAACTGACTCATCCCCCTCATGATCGGAGCCCCCGACATGGCTTTCCCCCGAATAAATAATATGAGTTTCTGGCTCCTTCCTCCCTCCTTCCTACTATTACTAGCTTCTTCAGGTGTAGAAGCCGGGGCGGGAACCGGCTGGACCGTCTATCCCCCCCTCTCTGGAAACTTAGCCCACGCAGGTGCATCCGTTGACCTAACTATTTTTTCTCTGCATTTAGCAGGCATTTCTTCCATCTTAGGTGCAATTAATTTTATCACAACAATTATTAACATGAAACCCCCTGCCATCTCTCAATACCAAACCCCTCTGTTCGTATGGGCCGTCCTAATTACTGCCGTTCTTCTACTTCTTTCACTTCCTGTGCTAGCTGCCGGAATTACCATGCTTCTCACGGACCGAAACCTCAACACCACCTTCTTTGACCCTGCAGGAGGGGGAGACCCTATTCTTT
>Thunnus_albacares_KF528376
CCTTTATCTAGTATTCGGTGCATGAGCTGGAATAGTTGGCACGGCCTTAAGCTTGCTCAT
CCGAGCTGAACTAAGCCAACCAGGTGCCCTTCTTGGGGACGACCAGATCTACAATGTAAT
CGTTACGGCCCATGCCTTCGTAATGATTTTCTTTATAGTAATACCAATTATGATTGGAGG
ATTTGGAAACTGACTTATTCCTCTAATGATCGGAGCCCCCGACATGGCATTCCCACGAAT
GAACAACATGAGCTTCTGACTCCTTCCCCCCTCTTTCCTTCTGCTCCTAGCTTCTTCAGG
AGTTGAGGCTGGAGCCGGAACCGGTTGAACAGTCTACCCTCCCCTTGCCGGCAACCTGGC
CCACGCAGGGGCATCAGTTGACCTAACTATTTTCTCACTTCACTTAGCAGGGGTTTCCTC
AATTCTTGGGGCAATTAACTTCATCACAACAATTATCAATATGAAACCTGCAGCTATTTC
TCAGTATCAAACACCACTGTTTGTATGAGCTGTACTAATTACAGCTGTTCTTCTCCTACT
TTCCCTTCCAGTCCTTGCCGCTGGTATTACAATGCTCCTTACAGACCGAAACCTAAATAC
AACCTTCTTCGACCCTGCAGGAGGGGGAGACCCAATCCTTTACCAACACCTAT
>Thunnus_albacares_KF528374
ATGATTGGCACCCTTTATCTAGTATTCGGTGCATGAGCTGGAATAGTTGGCACGGCCTTA
AGCTTGCTCATCCGAGCTGAACTAAGCCAACCAGGTGCCCTTCTTGGGGACGACCAGATC
TACAATGTAATCGTTACGGCCCATGCCTTCGTAATGATTTTCTTTATAGTAATACCAATT
ATGATTGGAGGATTTGGAAACTGACTTATTCCTCTAATGATCGGAGCCCCCGACATGGCA
TTCCCACGAATGAACAACATGAGCTTCTGACTCCTTCCCCCCTCTTTCCTTCTGCTCCTA
GCTTCTTCAGGAGTTGAGGCTGGAGCCGGAACCGGTTGAACAGTCTACCCTCCCCTTGCC
GGCAACCTGGCCCACGCAGGGGCATCAGTTGACCTAACTATTTTCTCACTTCACTTAGCA
GGGGTTTCCTCAATTCTTGGGGCAATTAACTTCATCACAACAATTATCAATATGAAACCT
GCAGCTATTTCTCAGTATCAAACACCACTGTTTGTATGAGCTGTACTAATTACAGCTGTT
CTTCTCCTACTTTCCCTTCCAGTCCTTGCCGCTGGTATTACAATGCTCCTTACAGACCGA
AACCTAAATACAACCTTCTTCGACCCTGCAGGAGGGGGAGACCCAATCCTTTACCAACAC
CTATTC
>Thunnus_albacares_FJ605785
CCTTTATCTAGTATTCGGTGCATGAGCTGGAATAGTTGGCACGGCCTTAAGCTTGCTCAT
CCGAGCTGAACTAAGCCAACCAGGTGCCCTTCTTGGGGACGACCAGATCTACAATGTAAT
CGTTACGGCCCATGCCTTCGTAATGATTTTCTTTATAGTAATACCAATTATGATTGGAGG
ATTTGGAAACTGACTTATTCCTCTAATGATCGGAGCCCCCGACATGGCATTCCCACGAAT
GAACAACATGAGCTTCTGACTCCTTCCCCCCTCTTTCCTTCTGCTCCTAGCTTCTTCAGG
AGTTGAGGCTGGAGCCGGAACCGGTTGAACAGTCTACCCTCCCCTTGCCGGCAACCTGGC
CCACGCAGGGGCATCAGTTGACCTAACTATTTTCTCACTTCACTTAGCAGGGGTTTCCTC
AATTCTTGGGGCAATTAACTTCATCACAACAATTATCAATATGAAACCTGCAGCTATTTC
TCAGTATCAAACACCACTGTTTGTATGAGCTGTACTAATTACAGCTGTTCTTCTCCTACT
TTCCCTTCCAGTCCTTGCCGCTGGTATTACAATGCTCCTTACAGACCGAAACCTAAATAC
AACCTTCTTCGACCCTGCAGGAGGGGGAGATCCAATCCTTTACCAACACCTATTC
>Thunnus_tonggol_DQ107636
CCTTTATCTAGTATTCGGTGCATGAGCTGGAATAGTTGGCACGGCCTTAAGCTTGCTCAT
CCGAGCTGAACTAAGCCAACCAGGTGCCCTTCTTGGGGACGACCAGATCTACAATGTAAT
CGTTACGGCCCATGCCTTCGTAATGATTTTCTTTATAGTAATACCAATTATGATTGGAGG
ATTTGGAAACTGACTTATTCCTCTAATGATCGGAGCCCCCGACATGGCATTCCCACGAAT
GAACAACATGAGCTTCTGACTTCTTCCCCCCTCTTTCCTTCTGCTCCTAGCTTCTTCAGG
AGTTGAGGCTGGAGCCGGAACCGGTTGAACAGTCTACCCTCCCCTTGCCGGCAACCTGGC
CCACGCAGGGGCATCAGTTGACCTAACTATTTTCTCACTTCACTTAGCAGGGGTTTCCTC
AATTCTTGGGGCAATTAACTTCATCACAACAATTATCAATATGAAACCTGCAGCTATTTC
TCAGTATCAAACACCACTGTTTGTATGAGCTGTACTAATTACAGCTGTTCTTCTCCTACT
TTCCCTTCCAGTCCTTGCCGCTGGTATTACAATGCTCCTTACAGACCGAAACCTAAATAC
AACCTTCTTCGACCCTGCAGGAGGGGGAGACCCAATCCTTTACCAACACCTA
>Thunnus_tonggol_DQ107632
CCTTTATCTAGTATTCGGTGCATGAGCTGGAATAGTTGGCACGGCCTTAAGCTTGCTCAT
CCGAGCTGAACTAAGCCAACCAGGTGCCCTTCTTGGGGACGACCAGATCTACAATGTAAT
CGTTACGGCCCATGCCTTCGTAATGATTTTCTTTATAGTAATACCAATTATGATTGGAGG
ATTTGGAAACTGACTTATTCCTCTAATGATCGGAGCCCCCGACATGGCATTCCCACGAAT
GAACAACATGAGCTTCTGACTTCTTCCCCCCTCTTTCCTTCTGCTCCTAGCTTCTTCAGG
AGTTGAGGCTGGAGCCGGAACCGGTTGAACAGTCTACCCTCCCCTTGCCGGCAACCTGGC
CCACGCAGGGGCATCAGTTGACCTAACTATTTTCTCACTTCACTTAGCAGGGGTTTCCTC
AATTCTTGGGGCAATTAACTTCATCACAACAATTATCAATATGAAACCTGCAGCTATTTC
TCAGTATCAAACACCACTGTTTGTATGAGCTGTACTAATTACAGCTGTTCTTCTCCTACT
TTCCCTTCCAGTCCTTGCCGCTGGTATTACAATGCTCCTTACAGACCGAAACCTAAATAC
AACCTTCTTCGACCCTGCAGGAGGGGGAGACCCAATCCTTTACCAACACCTATTC
>Thunnus_obesus_HQ611138
ACCCTCTATCTAGTATTCGGTGCATGAGCTGGAATAGTTGGCACGGCCTTAAGCTTGCTC
ATCCGAGCTGAACTAAGCCAACCAGGTGCCCTTCTTGGGGACGACCAGATCTACAATGTA
ATCGTTACGGCCCATGCCTTCGTAATGATTTTCTTTATAGTAATACCAATTATGATTGGA
GGATTTGGAAACTGACTTATTCCTCTAATGATCGGAGCCCCCGACATGGCATTCCCACGA
ATGAACAACATGAGCTTCTGACTCCTTCCCCCCTCTTTCCTTCTGCTCCTAGCTTCTTCA
GGAGTTGAGGCTGGAGCCGGAACCGGTTGAACAGTCTACCCTCCCCTTGCCGGCAACCTG
GCCCACGCAGGGGCATCAGTTGACCTAACTATTTTCTCACTCCACTTAGCAGGGGTTTCC
TCAATTCTTGGGGCAATTAACTTCATCACAACAATTATCAATATGAAACCTGCAGCTATT
TCTCAGTATCAAACACCACTGTTTGTATGAGCTGTACTAATTACAGCTGTTCTTCTCCTA
CTTTCCCTTCCAGTCCTTGCCGCTGGTATTACAATGCTCCTTACAGACCGAAACCTAAAT
ACAACCTTCTTCGACCCTGCAGGAGGGGGAGACCCAATCCTTTACCAACACCTATTC
>Thunnus_obesus_FJ605747
CCTCTATCTAGTATTCGGTGCATGAGCTGGAATAGTTGGCACGGCCTTAAGCTTGCTCAT
CCGAGCTGAACTAAGCCAACCAGGTGCCCTTCTTGGGGACGACCAGATCTACAATGTAAT
CGTTACGGCCCATGCCTTCGTAATGATTTTCTTTATAGTAATACCAATTATGATTGGAGG
ATTTGGAAACTGACTTATTCCTCTAATGATCGGAGCCCCCGACATGGCATTCCCACGAAT
GAACAACATGAGCTTCTGACTCCTTCCCCCCTCTTTCCTTCTGCTCCTAGCTTCTTCAGG
AGTTGAGGCTGGAGCCGGAACCGGTTGAACAGTCTACCCTCCCCTTGCCGGCAACCTGGC
CCACGCAGGGGCATCAGTTGACCTAACTATTTTCTCACTCCACTTAGCAGGGGTTTCCTC
AATTCTTGGGGCAATTAACTTCATCACAACAATTATCAATATGAAACCTGCAGCTATTTC
TCAGTATCAAACACCACTGTTTGTATGAGCTGTACTAATTACAGCTGTTCTTCTCCTACT
TTCCCTTCCAGTCCTTGCCGCTGGTATTACAATGCTCCTTACAGACCGAAACCTAAATAC
AACCTTCTTCGACCCTGCAGGAGGGGGAGACCCAATCCTTTACCAACACCTATTC
>Thunnus_obesus_DQ107642
CCTCTATCTAGTATTCGGTGCATGAGCTGGAATAGTTGGCACGGCCTTAAGCTTGCTCAT
CCGAGCTGAACTAAGCCAACCAGGTGCCCTTCTTGGGGACGACCAGATCTACAATGTAAT
CGTTACGGCCCATGCCTTCGTAATGATTTTCTTTATAGTAATACCAATTATGATTGGAGG
ATTTGGAAACTGACTTATTCCTCTAATGATCGGAGCCCCCGACATGGCATTCCCACGAAT
GAACAACATGAGCTTCTGACTCCTTCCCCCCTCTTTCCTTCTGCTCCTAGCTTCTTCAGG
AGTTGAGGCTGGAGCCGGAACCGGTTGAACAGTCTACCCTCCCCTTGCCGGCAACCTGGC
CCACGCAGGGGCATCAGTTGACCTAACTATTTTCTCACTGCACTTAGCAGGGGTTTCCTC
AATTCTTGGGGCAATTAACTTCATCACAACAATTATCAATATGAAACCTGCAGCTATTTC
TCAGTATCAAACACCACTGTTTGTATGAGCTGTACTAATTACAGCTGTTCTTCTCCTACT
TTCCCTTCCAGTCCTTGCCGCTGGTATTACAATGCTCCTTACAGACCGAAACCTAAATAC
AACCTTCTTCGACCCTGCAGGAGGGGGAGACCCAATCCTTTACCAACACCTATTC
>Thunnus_tonggol_KF528373
CCTTTATCTAGTATTCGGTGCATGAGCTGGAATAGTTGGCACGGCCTTAAGCTTGCTCAT
CCGAGCTGAACTAAGCCAACCAGGTGCCCTTCTTGGGGACGACCAGATCTACAATGTAAT
CGTTACGGCCCATGCCTTCGTAATGATTTTCTTTATAGTAATACCAATTATGATTGGAGG
ATTTGGAAACTGACTTATTCCTCTAATGATCGGAGCCCCCGACATAGCATTCCCACGAAT
GAACAACATGAGCTTCTGACTTCTTCCCCCCTCTTTCCTTCTGCTCCTAGCTTCTTCAGG
AGTTGAGGCTGGAGCCGGAACCGGTTGAACAGTCTACCCTCCCCTTGCCGGCAACCTGGC
CCACGCAGGGGCATCAGTTGACCTAACTATTTTCTCACTTCACTTAGCAGGGGTTTCCTC
AATTCTTGGGGCAATTAACTTCATCACAACAATTATCAATATGAAACCTGCAGCTATTTC
TCAGTATCAAACACCACTGTTTGTATGAGCTGTACTAATTACAGCTGTTCTTCTCCTACT
TTCCCTTCCAGTCCTTGCCGCTGGTATTACAATGCTCCTTACAGACCGAAACCTAAATAC
AACCTTCTTCGACCCTGCAGGAGGGGGAGACCCAATCCTTTACCAACACCTATTC
>Thunnus_atlanticus_GU225687
CCTTTATCTAGTATTTGGTGCATGAGCTGGAATAGTTGGCACGGCCTTAAGCTTGCTCAT
CCGAGCTGAACTAAGCCAACCAGGTGCCCTTCTTGGGGACGACCAGATCTACAATGTAAT
CGTTACGGCCCATGCCTTCGTAATGATTTTCTTTATAGTAATACCAATTATGATTGGAGG
ATTTGGAAACTGACTTATTCCTCTAATGATCGGAGCCCCCGACATGGCATTCCCACGAAT
GAACAACATGAGCTTCTGACTCCTTCCTCCCTCTTTCCTTCTGCTCCTAGCTTCTTCAGG
AGTTGAGGCTGGAGCCGGAACCGGTTGAACAGTCTACCCTCCCCTTGCCGGCAACCTGGC
CCACGCAGGGGCATCAGTTGACCTAACTATTTTCTCACTTCACTTAGCAGGGGTTTCCTC
AATTCTTGGGGCAATTAACTTCATCACAACAATTATCAATATGAAACCTGCAGCTATTTC
TCAGTATCAAACACCACTGTTTGTATGAGCTGTACTAATTACAGCTGTTCTTCTCCTACT
TTCCCTTCCAGTCCTTGCCGCTGGTATTACAATGCTCCTTACAGACCGAAACCTAAATAC
AACCTTCTTCGACCCTGCAGGAGGGGGAGACCCAATCCTTTACCAACACCTA
>Thunnus_atlanticus_JQ365595
CCTTTATCTAGTATTTGGTGCATGAGCTGGAATAGTTGGCACGGCCTTAAGCTTGCTCATCCGAGCTGAA
CTAAGCCAACCAGGTGCCCTTCTTGGGGACGACCAGATCTACAATGTAATCGTTACGGCCCATGCCTTCG
TAATGATTTTCTTTATAGTAATACCAATTATGATTGGAGGATTCGGAAACTGACTTATTCCTCTAATGAT
CGGAGCCCCCGACATGGCATTCCCACGAATGAACAACATGAGCTTCTGACTCCTTCCTCCCTCTTTCCTT
CTGCTCCTAGCTTCTTCAGGAGTTGAGGCTGGAGCCGGAACCGGTTGAACAGTCTACCCTCCCCTTGCCG
GCAACCTGGCCCACGCAGGGGCATCAGTTGACCTAACTATTTTCTCACTTCACTTAGCAGGGGTTTCCTC
AATTCTTGGGGCAATTAACTTCATCACAACAATTATCAATATGAAACCTGCAGCTATTTCTCAGTATCAA
ACACCACTGTTTGTATGAGCTGTACTAATTACAGCTGTTCTTCTCCTACTTTCCCTTCCAGTCCTTGCCG
CTGGTATTACAATGCTCCTTACAGACCGAAACCTAAATACAACCTTCTTCGACCCTGCAGGAGGGGGAGA
CCCAATCCTTTACCAACACCTA
>Thunnus_atlanticus_JQ365593
CCTTTATCTAGTATTTGGTGCATGAGCTGGAATAGTTGGCACGGCCTTAAGCTTGCTCATCCGAGCTGAA
CTAAGCCAACCAGGTGCCCTTCTTGGGGACGACCAGATCTACAATGTAATCGTTACGGCCCATGCCTTCG
TAATGATTTTCTTTATAGTAATACCAATTATGATTGGAGGATTTGGAAACTGACTTATTCCTCTAATGAT
CGGAGCCCCCGACATGGCATTCCCACGAATGAACAACATGAGCTTCTGACTCCTTCCTCCCTCTTTCCTT
CTGCTCCTAGCTTCTTCAGGAGTTGAGGCCGGAGCCGGAACCGGTTGAACAGTCTACCCTCCCCTTGCCG
GCAACCTGGCCCACGCAGGGGCATCAGTTGACCTAACTATTTTCTCACTTCACTTAGCAGGGGTTTCCTC
AATTCTTGGGGCAATTAACTTCATCACAACAATTATCAATATGAAACCTGCAGCTATTTCTCAGTATCAA
ACACCACTGTTTGTATGAGCTGTACTAATTACAGCTGTTCTTCTCCTACTTTCCCTTCCAGTCCTTGCCG
CTGGTATTACAATGCTCCTTACAGACCGAAACCTAAATACAACCTTCTTCGACCCTGCAGGAGGGGGAGA
CCCAATCCTTTACCAACACCTA
>Thunnus_thynnus_KC015966
CCTCTATCTAGTATTCGGTGCATGAGCTGGAATAGTTGGCACGGCCTTAAGCTTGCTCAT
CCGAGCTGAACTAAGCCAACCAGGTGCCCTTCTTGGGGACGACCAGATCTACAATGTAAT
CGTTACGGCCCATGCCTTCGTAATGATTTTCTTTATAGTAATACCAATTATGATTGGAGG
ATTTGGAAACTGACTTATTCCTCTAATGATCGGAGCCCCCGACATGGCATTCCCACGAAT
GAACAACATGAGCTTCTGACTCCTTCCCCCCTCTTTCCTTCTGCTCCTAGCTTCTTCAGG
AGTTGAGGCTGGAGCCGGAACCGGTTGAACAGTCTACCCTCCCCTTGCCGGCAACCTAGC
CCACGCAGGGGCATCAGTTGACCTAACTATTTTCTCACTTCACTTAGCGGGGGTTTCCTC
AATTCTTGGGGCAATTAACTTCATCACAACAATTATCAATATGAAACCTGCAGCTATTTC
TCAGTATCAAACACCACTGTTTGTATGAGCTGTACTAATTACAGCTGTTCTTCTCCTACT
TTCCCTTCCAGTCCTTGCCGCTGGTATTACAATGCTCCTTACAGACCGAAACCTAAATAC
AACCTTCTTCGACCCTGCAGGAGGGGGAGACCCAATCCTTTACCAACACCTA
>Thunnus_thynnus_GU451772
CCTCTATCTAGTATTCGGTGCATGAGCTGGAATAGTTGGCACGGCCTTAAGCTTGCTCAT
CCGAGCTGAACTAAGCCAACCAGGTGCCCTTCTTGGGGACGACCAGATCTACAATGTAAT
CGTTACGGCCCATGCCTTCGTAATGATTTTCTTTATAGTAATACCAATTATGATTGGAGG
ATTTGGAAACTGACTTATTCCTCTAATGATCGGAGCCCCCGACATGGCATTCCCACGAAT
GAACAACATGAGCTTCTGACTCCTTCCCCCTTCTTTCCTTCTGCTCCTAGCTTCTTCAGG
AGTTGAGGCTGGAGCCGGAACCGGTTGAACAGTCTACCCTCCCCTTGCCGGCAACCTAGC
CCACGCAGGGGCATCAGTTGACCTAACTATTTTCTCACTTCACTTAGCAGGGGTTTCCTC
AATTCTTGGGGCAATTAACTTCATCACAACAATTATCAATATGAAACCTGCAGCTATTTC
TCAGTATCAAACACCACTGTTTGTATGAGCTGTACTAATTACAGCTGTTCTTCTCCTACT
TTCCCTTCCAGTCCTTGCCGCTGGTATTACAATGCTCCTTACAGACCGAAACCTAAATAC
AACCTTCTTCGACCCTGCAGGAGGGGGAGACCCAATCCTTTACCAACACCTATTC
>Thunnus_thynnus_KC501693
CTCTATCTAGTATTCGGTGCATGAGCTGGAATAGTTGGCACGGCCTTAAGCTTGCTCATC
CGAGCTGAACTAAGCCAACCAGGTGCCCTTCTTGGGGATGACCAGATCTACAATGTAATC
GTTACGGCCCATGCCTTCGTAATGATTTTCTTTATAGTAATACCAATTATGATTGGAGGA
TTTGGAAACTGACTTATTCCTCTAATGATCGGAGCCCCCGACATGGCATTCCCACGAATG
AACAACATGAGCTTCTGACTCCTTCCCCCTTCTTTCCTTCTGCTCCTAGCTTCTTCAGGA
GTTGAGGCTGGAGCCGGAACCGGTTGAACAGTCTACCCTCCCCTTGCCGGCAACCTAGCC
CACGCAGGGGCATCAGTTGACCTAACTATTTTCTCACTTCACTTAGCAGGGGTTTCCTCA
ATTCTTGGGGCAATTAACTTCATCACAACAATTATCAATATGAAACCTGCAGCTATTTCT
CAGTATCAAACACCACTGTTTGTATGAGCTGTACTAATTACAGCTGTTCTTCTCCTACTT
TCCCTTCCAGTCCTTGCCGCTGGTATTACAATGCTCCTTACAGACCGAAACCTAAATACA
ACCTTCTTCGACCCTGCAGGAGGGGGAGACCCAATCCTTTACCAACACCTATTC
>Thunnus_maccoyii_DQ107640
CCTCTATCTAGTATTCGGTGCATGAGCTGGAATAGTTGGCACGGCCTTAAGCTTGCTCAT
CCGAGCTGAACTAAGCCAACCAGGTGCCCTTCTTGGGGACGACCAGATCTACAATGTAAT
CGTTACGGCCCATGCCTTCGTAATGATTTTCTTTATAGTAATACCAATTATGATTGGAGG
ATTTGGAAACTGACTTATTCCTCTAATGATCGGAGCCCCCGACATGGCATTCCCACGAAT
GAACAACATGAGCTTCTGACTCCTTCCCCCCTCTTTCCTTCTGCTCCTAGCTTCTTCAGG
AGTTGAGGCTGGAGCCGGAACCGGTTGAACAGTCTATCCTCCCCTTGCCGGCAACCTAGC
CCACGCAGGGGCATCAGTTGACCTAACTATTTTCTCACTTCACTTAGCAGGGGTTTCCTC
AATTCTTGGGGCAATTAACTTCATCACAACAATTATCAATATGAAACCTGCAGCTATTTC
TCAGTATCAAACACCACTGTTTGTATGGGCTGTACTAATTACAGCTGTTCTTCTCCTACT
TTCCCTTCCAGTCCTTGCCGCTGGTATTACAATGCTCCTTACAGACCGAAACCTAAATAC
AACCTTCTTCGACCCTGCAGGAGGGGGAGACCCAATCCTTTACCAACACCTATTC
>Thunnus_maccoyii_FJ605794
CCTCTATCTAGTATTCGGTGCATGAGCTGGAATAGTTGGCACGGCCTTAAGCTTGCTCAT
CCGAGCTGAACTAAGCCAACCAGGTGCCCTTCTTGGGGACGACCAGATCTACAATGTAAT
CGTTACGGCCCATGCCTTCGTAATGATTTTCTTTATAGTAATACCAATTATGATTGGAGG
ATTTGGAAACTGACTTATTCCTCTAATGATCGGAGCCCCCGACATGGCATTCCCACGAAT
GAACAACATGAGCTTCTGACTCCTTCCCCCCTCTTTCCTTCTGCTCCTAGCTTCTTCAGG
AGTTGAGGCTGGGGCCGGAACCGGTTGAACAGTCTATCCTCCCCTTGCCGGCAACCTAGC
CCACGCAGGGGCATCAGTTGACCTAACTATTTTCTCACTTCACTTAGCAGGGGTTTCCTC
AATTCTTGGGGCAATTAACTTCATCACAACAATTATCAATATGAAACCTGCAGCTATTTC
TCAGTATCAAACACCACTGTTTGTATGGGCTGTACTAATTACAGCTGTTCTTCTCCTACT
TTCCCTTCCAGTCCTTGCCGCTGGTATTACAATGCTCCTTACAGACCGAAACCTAAATAC
AACCTTCTTCGACCCTGCAGGAGGGGGAGACCCAATCCTTTACCAACACCTATTC
>Thunnus_maccoyii_DQ107639
CCTCTATCTAGTATTCGGTGCATGAGCTGGAATAGTTGGCACGGCCTTAAGCTTGCTCAT
CCGAGCTGAACTAAGCCAACCAGGTGCCCTTCTTGGGGACGACCAGATCTACAATGTAAT
CGTTACGGCCCATGCCTTCGTAATGATTTTCTTTATAGTAATACCAATTATGATTGGAGG
ATTTGGAAACTGACTTATTCCTCTAATGATCGGAGCCCCCGACATGGCATTCCCACGAAT
GAACAACATGAGCTTCTGACTCCTTCCCCCCTCTTTCCTTCTGCTCCTAGCTTCTTCAGG
AGTTGAGGCTGGAGCCGGAACCGGTTGAACAGTCTATCCTCCCCTTGCCGGCAACCTAGC
CCACGCAGGGGCATCAGTTGACCTAACTATTTTCTCACTTCACTTAGCAGGGGTTTCCTC
AATTCTTGGGGCAATTAACTTCATCACAACAATTATCAATATGAAACCTGCAGCTATTTC
TCAATATCAAACACCACTGTTTGTATGGGCTGTACTAATTACAGCTGTTCTTCTCCTACT
TTCCCTTCCAGTCCTTGCCGCTGGTATTACAATGCTCCTTACAGACCGAAACCTAAATAC
AACCTTCTTCGACCCTGCAGGAGGGGGAGACCCAATCCTTTACCAACACCTATTC
>Thunnus_maccoyii_FJ605741
CCTCTATCTAGTATTCGGTGCATGAGCTGGAATAGTTGGCACGGCCTTAAGCTTGCTCAT
CCGAGCTGAACTAAGCCAACCAGGTGCCCTTCTTGGGGACGACCAGATCTACAATGTAAT
CGTTACGGCCCATGCCTTCGTAATGATTTTCTTTATAGTAATACCAATTATGATTGGAGG
ATTTGGAAACTGACTTATTCCTCTAATGATCGGAGCCCCCGACATGGCATTCCCACGAAT
GAACAACATGAGCTTCTGACTCCTTCCCCCCTCTTTCCTTCTGCTCCTAGCTTCTTCAGG
AGTTGAGGCTGGAGCCGGAACCGGTTGAACAGTCTATCCTCCCCTTGCCGGCAACCTAGC
CCACGCAGGGGCATCAGTTGACCTAACTATTTTCTCACTTCACTTAGCAGGGGTTTCCTC
AATTCTTGGGGCAATTAACTTCATCACAACAATTATCAACATGAAACCTGCAGCTATTTC
TCAGTATCAAACACCACTGTTTGTATGGGCTGTACTAATTACAGCTGTTCTTCTCCTACT
TTCCCTTCCAGTCCTTGCCGCTGGTATTACAATGCTCCTTACAGACCGAAACCTAAATAC
AACCTTCTTCGACCCTGCAGGAGGGGGAGACCCAATCCTTTACCAACACCTATTC
>Thunnus_alalunga_KJ709651
GTATTCGGTGCATGAGCTGGAATAGTTGGCACGGCCTTAAGCTTGCTCATCCGAGCTGAA
CTAAGCCAACCAGGTGCCCTTCTTGGGGACGACCAGATCTACAATGTAATCGTTACGGCC
CATGCCTTCGTAATGATTTTCTTTATAGTAATACCAATTATGATTGGAGGATTTGGAAAC
TGACTTATTCCTCTAATGATCGGAGCCCCCGACATGGCATTCCCACGAATGAACAACATG
AGCTTCTGACTCCTTCCTCCCTCTTTCCTTCTGCTCCTAGCTTCTTCAGGAGTTGAGGCT
GGGGCCGGAACCGGTTGAACAGTCTACCCTCCCCTTGCCGGCAACCTAGCCCACGCAGGG
GCATCAGTTGACCTAACTATTTTCTCACTTCACTTAGCAGGGGTTTCCTCAATTCTTGGG
GCAATTAACTTCATCACAACAATTATCAATATGAAACCTGCAGCTATCTCTCAATATCAA
ACACCACTGTTTGTATGAGCTGTACTAATTACAGCTGTTCTTCTTCTACTTTCCCTTCCA
GTCCTTGCCGCTGGTATTACAATGCTCCTTACAGACCGAAACCTAAATACAACCTTCTTC
GACCCTGCAGGAGGGGGAGACCCAATCCTTTACCAGCATCTATTC
>Thunnus_alalunga_KF544951
CCTCTATCTAGTATTCGGTGCATGAGCTGGAATAGTTGGCACGGCCTTAAGCTTGCTCAT
CCGAGCTGAACTAAGCCAACCAGGTGCCCTTCTTGGGGACGACCAGATCTACAATGTAAT
CGTTACGGCCCATGCCTTCGTAATGATTTTCTTTATAGTAATACCAATTATGATTGGAGG
ATTTGGAAACTGACTTATTCCTCTAATGATCGGAGCCCCCGACATGGCATTCCCACGAAT
GAACAACATGAGCTTCTGACTCCTTCCTCCCTCTTTCCTTCTGCTCCTAGCTTCTTCAGG
AGTTGAGGCTGGGGCCGGAACCGGTTGAACAGTCTACCCTCCCCTTGCCGGCAACCTAGC
CCACGCAGGGGCATCAGTTGACCTAACTATTTTCTCACTTCACTTAGCAGGGGTTTCCTC
AATTCTTGGGGCAATTAACTTCATCACAACAATTATCAATATGAAACCTGCAGCTATCTC
TCAATATCAAACACCACTGTTTGTATGAGCTGTACTAATTACAGCTGTTCTTCTTCTACT
TTCCCTTCCAGTCCTTGCCGCTGGTATTACAATGCTCCTTACAGACCGAAACCTAAATAC
AACCTTCTTCGACCCTGCAGGAGGGGGAGACCCAATCCTTTACCAGCATCTAT
>Thunnus_alalunga_DQ107645
CCTCTATCTAGTATTCGGTGCATGAGCTGGAATAGTTGGCACGGCCTTAAGCTTGCTCAT
CCGAGCTGAACTAAGCCAACCAGGTGCCCTTCTTGGGGACGACCAGATCTACAATGTAAT
CGTTACGGCCCATGCCTTCGTAATGATTTTCTTTATAGTAATACCAATTATGATTGGAGG
ATTTGGAAACTGACTTATTCCTCTAATGATCGGAGCCCCCGACATGGCATTCCCACGAAT
GAACAACATGAGCTTCTGACTCCTTCCTCCCTCTTTCCTTCTGCTCCTAGCTTCTTCAGG
AGTTGAGGCTGGGGCCGGAACCGGTTGAACAGTCTACCCTCCCCTTGCCGGCAACCTAGC
CCACGCAGGGGCATCAGTTGACCTAACTATTTTCTCACTTCACTTAGCAGGGGTTTCCTC
AATTCTTGGGGCAATTAACTTCATCACAACAATTATCAATATGAAACCTGCAGCTATCTC
TCAATATCAAACACCACTGTTTGTATGAGCTGTACTAATTACAGCTGTTCTTCTTCTACT
TTCCCTTCCAGTCCTTGCCGCTGGTATTACAATGCTCCTTACAGACCGAAACCTAAATAC
AACCTTCTTCGACCCTGCAGGAGGGGGAGACCCAATCCTTTACCAGCATCTATTC
>Thunnus_orientalis_DQ107631
CCTCTATCTAGTATTCGGTGCATGAGCTGGAATAGTTGGCACGGCCTTAAGCTTGCTCATCCGAGCTGAA
CTAAGCCAACCAGGTGCCCTTCTTGGGGACGACCAGATCTACAATGTAATCGTTACGGCCCATGCCTTCG
TAATGATTTTCTTTATAGTAATACCAATTATGATTGGAGGATTTGGAAACTGACTTATTCCTCTAATGAT
CGGAGCCCCCGACATGGCATTCCCACGAATGAACAACATGAGCTTCTGACTCCTTCCTCCCTCTTTCCTT
CTGCTCCTAGCTTCTTCAGGAGTTGAGGCTGGGGCCGGAACCGGTTGAACAGTCTACCCTCCCCTTGCCG
GCAACCTAGCCCACGCAGGGGCATCAGTTGACCTAACTATTTTCTCACTTCACTTAGCAGGGGTTTCCTC
AATTCTTGGGGCAATTAACTTCATCACAACAATTATCAATATGAAACCTGCAGCCATCTCTCAATATCAA
ACACCACTGTTTGTATGAGCTGTACTAATTACAGCTGTTCTTCTTCTACTTTCCCTTCCAGTCCTTGCCG
CTGGTATTACAATGCTCCTTACAGACCGAAACCTAAATACAACCTTCTTCGACCCTGCAGGAGGGGGAGA
CCCAATCCTTTACCAGCATCTATTC
>Thunnus_orientalis_DQ107592
CCTCTATCTAGTATTCGGTGCATGAGCTGGAATAGTTGGCACGGCCTTAAGCTTGCTCATCCGAGCTGAA
CTAAGCCAACCAGGTGCCCTTCTTGGGGACGACCAGATCTACAATGTAATCGTTACGGCCCATGCCTTCG
TAATGATTTTCTTTATAGTAATACCAATTATGATTGGAGGATTTGGAAACTGACTTATTCCTCTAATGAT
CGGAGCCCCCGACATGGCATTCCCACGAATGAACAACATGAGCTTCTGACTCCTTCCTCCCTCTTTCCTT
CTGCTCCTAGCTTCTTCAGGAGTTGAGGCTGGGGCCGGAACCGGTTGAACAGTCTACCCTCCCCTTGCCG
GCAACCTAGCCCACGCAGGGGCATCAGTTGACCTAACTATTTTCTCACTTCACTTAGCAGGGGTTTCCTC
AATTCTTGGGGCAATTAACTTCATCACAACAATTATCAATATGAAACCTGCAGCCATCTCTCAATATCAA
ACACCACTGTTTGTATGAGCTGTACTAATTACAGCTGTTCTTCTTCTACTTTCCCTTCCAGTCCTTGCCG
CTGGTATTACAATGCTCCTTACAGACCGAAACCTAAATACAACCTTCTTCGACCCTGCAGGAGGGGGAGA
CCCAATCCTTTACCAACATCTATTC
>Thunnus_orientalis_DQ107591
CCTCTATCTAGTATTCGGTGCATGAGCTGGAATAGTTGGCACGGCCTTAAGCTTGCTCATCCGAGCTGAA
CTAAGCCAACCAGGTGCCCTTCTTGGGGACGACCAGATCTACAATGTAATCGTTACGGCCCATGCCTTCG
TAATGATTTTCTTTATAGTAATACCAATTATGATTGGAGGATTTGGAAACTGACTTATTCCTCTAATGAT
CGGAGCCCCCGACATGGCATTCCCACGAATGAACAACATGAGCTTCTGACTCCTTCCTCCCTCTTTCCTT
CTGCTCCTAGCTTCTTCAGGAGTTGAGGCTGGGGCCGGAACCGGTTGAACAGTCTACCCTCCCCTTGCCG
GCAACCTAGCCCACGCAGGGGCATCAGTTGACCTAACTATTTTCTCACTTCACTTAGCAGGGGTTTCCTC
AATTCTTGGGGCAATTAACTTCATCACAACAATTATCAATATGAAACCTGCAGCCATCTCTCAATATCAA
ACACCACTGTTTGTATGAGCTGTACTAATTACAGCTGTTCTTCTTCTACTTTCCCTTCCAGTCCTTGCCG
CTGGTATTACAATGCTCCTTACAGACCGAAACCTAAATACAACCTTCTTCGACCCTGCAGGAGGGGGAGA
CCCAATCCTTTACCAGCATCTATTC
>Dissostichus_mawsoni_EU326340
TCTCTACTTAATTTTCGGCGCCTGGGCCGGAATAGTAGGTACAGCCCTTAGCCTGCTCAT
CCGGGCAGAACTTAGCCAACCTGGCGCCCTATTGGGGGACGACCAAATCTATAACGTAAT
TGTTACCGCTCACGCCTTCGTAATAATCTTCTTTATAGTCATACCGATCATAATCGGAGG
CTTCGGAAACTGACTCATCCCCCTCATGATCGGGGCCCCCGACATGGCTTTCCCTCGAAT
AAATAATATGAGTTTCTGGCTCCTCCCTCCCTCCTTCCTACTCTTACTAGCTTCTTCAGG
TGTAGAAGCCGGGGCGGGAACCGGCTGAACTGTCTATCCCCCCCTCTCTGGAAACTTAGC
CCACGCAGGTGCATCCGTTGATCTAACTATTTTCTCTCTGCATTTAGCAGGCATTTCTTC
CATCTTAGGTGCAATTAATTTTATCACAACAATTATTAACATGAAACCCCCTGCCATCTC
TCAATACCAAACCCCTCTGTTCGTATGGGCCGTCTTAATTACTGCCGTTCTTCTACTTCT
TTCACTTCCTGTGCTAGCTGCCGGAATCACCATGCTTCTCACGGACCGTAACCTCAACAC
CACCTTCTTTGACCCTGCAGGAGGGGGAGACCCTATTCTTTACCAACATCTT
>Dissostichus_mawsoni_EU326341
TAATTTTCGGCGCCTGGGCCGGAATAGTAGGTACAGCCCTTAGCCTGCTCATCCGGGCAG
AACTTAGCCAACCGGGCGCCCTATTGGGGGACGACCAAATCTATAACGTAATTGTTACCG
CTCACGCCTTCGTAATAATCTTCTTTATAGTCATACCGATCATAATCGGAGGCTTCGGAA
ACTGACTCATCCCCCTCATGATCGGGGCCCCCGACATGGCTTTCCCTCGAATAAATAATA
TGAGTTTCTGGCTCCTCCCTCCCTCCTTCCTACTCTTACTAGCTTCTTCAGGTGTAGAAG
CCGGGGCGGGAACCGGCTGAACTGTCTATCCCCCCCTCTCTGGAAACTTAGCCCACGCAG
GTGCATCCGTTGATCTAACTATTTTCTCTCTGCATTTAGCAGGCATTTCTTCCATCTTAG
GTGCAATTAATTTTATCACAACAATTATTAACATGAAACCCCCTGCCATCTCTCAATACC
AAACCCCTCTGTTCGTATGGGCCGTCTTAATTACTGCCGTTCTTCTACTTCTTTCACTTC
CTGTGCTAGCTGCCGGAATCACCATGCTTCTCACGGACCGTAACCTCAACACCACCTTCT
TTGACCCTGCAGGAGGGGGAGACCCTATTCTTTACCAACATCTT
>Dissostichus_eleginoides_JN640625
TCTCTACTTAATCTTCGGCGCTTGAGCCGGAATAGTAGGCACAGCCCTTAGCCTGCTCAT
CCGGGCAGAACTCAGCCAACCTGGCGCCCTATTGGGAGACGACCAAATTTATAACGTGAT
TGTTACCGCTCACGCCTTCGTAATAATCTTTTTTATGGTCATACCGATTATAATTGGAGG
CTTCGGAAACTGACTCATCCCCCTCATGATCGGAGCCCCCGACATGGCTTTCCCCCGAAT
AAATAATATGAGTTTCTGGCTCCTCCCTCCCTCCTTCCTACTATTACTAGCTTCTTCAGG
TGTAGAAGCCGGGGCGGGAACCGGCTGGACCGTCTATCCCCCCCTCTCTGGAAACTTAGC
CCACGCAGGTGCATCCGTTGACCTAACTATTTTTTCTCTGCATTTAGCAGGCATTTCTTC
CATCTTAGGTGCAATTAATTTTATCACAACAATTATTAACATGAAACCCCCTGCCATCTC
TCAATACCAAACCCCTCTGTTCGTATGGGCCGTCCTAATTACTGCCGTTCTTCTACTTCT
TTCACTTCCTGTGCTAGCTGCCGGAATTACCATGCTTCTCACGGACCGAAACCTCAACAC
CACCTTCTTTGACCCTGCAGGAGGGGGAGACCCTATTCTTTACCAACATCTTTTC
>Dissostichus_eleginoides_EU752077
CTCTACTTAATCTTCGGCGCTTGAGCCGGAATAGTAGGCACAGCCCTTAGCCTGCTCATC
CGGGCAGAACTCAGCCAACCTGGCGCCCTATTGGGAGACGACCAAATTTATAACGTGATT
GTTACCGCTCACGCCTTCGTAATAATCTTTTTTATGGTCATACCGATTATAATTGGAGGC
TTCGGAAACTGACTCATCCCCCTCATGATCGGAGCCCCCGACATGGCTTTCCCCCGAATA
AATAATATGAGTTTCTGGCTCCTTCCTCCCTCCTTCCTACTATTACTAGCTTCTTCAGGT
GTAGAAGCCGGGGCGGGAACCGGCTGGACCGTCTATCCCCCCCTCTCTGGAAACTTAGCC
CACGCAGGTGCATCCGTTGACCTAACTATTTTTTCTCTGCATTTAGCAGGCATTTCTTCC
ATCTTAGGTGCAATTAATTTTATCACAACAATTATTAACATGAAACCCCCTGCCATCTCT
CAATACCAAACCCCTCTGTTCGTATGGGCCGTCCTAATTACTGCCGTTCTTCTACTTCTT
TCACTTCCTGTGCTAGCTGCCGGAATTACCATGCTTCTCACGGACCGAAACCTCAACACC
ACCTTCTTTGACCCTGCAGGAGGGGGAGACCCTATTCTTTACCAACATCTT
>Dissostichus_eleginoides_EU074420
GCTTGAGCCGGAATAGTAGGCACAGCCCTTAGCCTGCTCATCCGGGCAGAACTCAGCCAA
CCTGGCGCCCTATTGGGAGACGACCAAATTTATAACGTGATTGTTACCGCTCACGCCTTC
GTAATAATCTTTTTTATGGTCATACCGATTATAATTGGAGGCTTCGGAAACTGACTCATC
CCCCTCATGATCGGAGCCCCCGACATGGCTTTCCCCCGAATAAATAATATGAGTTTCTGG
CTCCTTCCTCCCTCCTTCCTACTATTACTAGCTTCTTCAGGTGTAGAAGCCGGGGCGGGA
ACCGGCTGGACCGTCTATCCCCCCCTCTCTGGAAACTTAGCCCACGCAGGTGCATCCGTT
GACCTAACTATTTTTTCTCTGCATTTAGCAGGCATTTCTTCCATCTTAGGTGCAATTAAT
TTTATCACAACAATTATTAACATGAAACCCCCTGCCATCTCTCAATACCAAACCCCTCTG
TTCGTATGGGCCGTCCTAATTACTGCCGTTCTTCTACTTCTTTCACTTCCTGTGCTAGCT
GCCGGAATTACCATGCTTCTCACGGACCGAAACCTCAACACCACCTTCTTTGACCCTGCA
GGAGGGGGAGACCCTATTCTTTACCAACATCTT
>Dissostichus_mawsoni_JN640902
TCTCTACTTAATTTTCGGCGCCTGGGCCGGAATAGTAGGTACAGCCCTTAGCCTGCTCATCCGGGCAGAA
CTTAGCCAACCTGGCGCCCTATTGGGGGACGACCAAATCTATAACGTAATTGTTACCGCTCACGCCTTCG
TAATAATCTTCTTTATAGTCATACCGATCATAATCGGAGGCTTCGGAAACTGACTCATCCCCCTCATGAT
CGGGGCCCCCGACATGGCTTTCCCTCGAATAAATAATATGAGTTTCTGGCTCCTCCCTCCCTCCTTCCTA
CTCTTACTAGCTTCTTCAGGTGTAGAAGCCGGGGCGGGAACCGGCTGAACTGTCTATCCCCCCCTCTCTG
GAAACTTAGCCCACGCAGGTGCATCCGTTGATCTAACTATTTTCTCTCTGCATTTAGCAGGCATTTCTTC
CATCTTAGGTGCAATTAATTTTATCACAACAATTATTAACATGAAACCCCCTGCCATCTCTCAATACCAA
ACCCCTCTGTTCGTATGGGCCGTCTTAATTACTGCCGTTCTTCTACTTCTTTCACTTCCTGTGCTAGCTG
CCGGAATCACCATGCTTCTCACGGACCGTAACCTCAACACCACCTTCTTTGACCCTGCAGGAGGGGGAGA
CCCTATTCTTTACCAACATCTT
>Cryothenia_peninsulae_EU326339
TCTCTACTTAATCTTCGGCGCTTGAGCCGGAATAGTAGGAACAGCCCTTAGCCTGCTCAT
TCGGGCAGAACTTAGCCAACCTGGCGCCCTATTGGGGGACGACCAAATTTATAACGTGAT
TGTTACCGCTCATGCCTTCGTAATAATCTTCTTTATAGTTATACCCATCATAATTGGAGG
CTTTGGGAACTGACTCATCCCCCTCATGATCGGGGCCCCCGATATAGCTTTCCCCCGAAT
AAACAATATGAGTTTCTGACTCCTACCTCCCTCCTTCCTCCTCTTACTAGCTTCTTCAGG
GGTAGAAGCCGGGGCAGGAACCGGATGAACCGTCTACCCCCCTCTATCTGGGAACTTGGC
CCACGCAGGCGCATCCGTTGACCTAACTATTTTTTCTCTACATTTAGCCGGCATTTCTTC
TATTTTAGGTGCAATTAATTTTATCACAACAATTATCAACATGAAGCCCCCTGCCATCTC
TCAGTACCAAACCCCTCTGTTCGTATGGGCCGTCTTAATTACTGCCGTTCTTCTGCTTCT
TTCACTTCCTGTACTAGCTGCCGGGATTACCATGCTTCTCACGGACCGAAACCTCAACAC
CACCTTCTTTGACCCCGCAGGAGGAGGAGACCCTATTCTTTACCAACATCTT
>Aethotaxis_mitopteryx_JN640758
CTCTACTTAATCTTCGGCGCTTGAGCCGGAATAGTAGGAACAGCCCTTAGCCTGCTCATT
CGGGCAGAACTTAGCCAACCTGGCGCCCTATTGGGGGACGACCAAATTTATAACGTGATT
GTTACCGCTCATGCCTTCGTAATAATCTTCTTTATAGTTATACCCATCATAATTGGAGGC
TTTGGAAACTGACTCATTCCCCTCATGATCGGAGCCCCCGATATAGCTTTCCCCCGAATA
AACAATATGAGTTTCTGACTCCTACCTCCCTCCTTCCTCCTCTTACTAGCTTCTTCAGGG
GTAGAAGCCGGGGCAGGAACCGGATGAACCGTCTACCCCCCTCTATCTGGGAACTTGGCC
CACGCAGGCGCATCCGTTGACCTAACTATTTTTTCTCTACATTTAGCCGGCATTTCTTCT
ATTTTAGGTGCAATTAATTTTATCACAACAATTATCAACATGAAACCCCCTGCCATCTCT
CAGTACCAAACCCCTCTGTTCGTATGAGCCGTCTTAATTACTGCCGTTCTTCTGCTTCTT
TCACTTCCTGTACTAGCTGCCGGGATTACCATGCTTCTCACGGACCGAAACCTCAACACC
ACCTTCTTTGACCCCGCAGGAGGAGGAGACCCTATTCTTTACCAACATC
>Vomeridens_infuscipinnis_JN641176
GCTTGGGCCGGGATAGTGGGCACCGCCCTTAGCCTGCTCATTCGGGCAGAACTTAGCCAA
CCTGGCGCCCTATTGGGGGACGACCAAATTTATAATGTAATTGTTACCGCCCACGCCTTC
GTAATAATTTTCTTTATAGTTATACCCATCATAATCGGAGGCTTTGGAAACTGACTCATC
CCCCTCATGATCGGGGCCCCCGATATAGCTTTCCCACGAATAAATAACATAAGCTTCTGA
CTCCTCCCTCCCTCCTTCCTCCTTTTACTAGCTTCTTCCGGCGTGGAGGCCGGGGCAGGT
ACCGGGTGAACCGTTTACCCTCCCCTCTCTGGAAACTTAGCCCACGCAGGTGCATCCGTT
GATTTAACTATTTTTTCCCTGCATTTAGCTGGCATTTCTTCTATTTTAGGAGCAATTAAC
TTTATCACAACAATTATTAACATGAAGCCTCCCGCCATCTCTCAATACCAAACGCCCCTA
TTCGTATGGGCCGTCTTAATTACTGCTGTTCTTCTACTTCTCTCACTTCCTGTACTAGCT
GCCGGCATCACCATGCTCCTTACGGATCGAAACCTTAACACCACCTTCTTTGACCCGGCC
GGGGGAGGAGACCCCATCCTTTACCAACACCTC
>Pleuragramma_antarctica_HQ713163
TNTACTTAGTCTTCGGCGCTTGAGCCGGAATAGTAGGCACCGCCCTTAGCCTGCTCATTC
GGGCAGAACTCAGCCAACCTGGCGCCCTATTGGGGGACGACCAAATTTATAACGTGATCG
TTACCGCTCACGCCTTCGTAATAATCTTCTTTATAGTTATACCAATCATAATCGGAGGCT
TTGGAAACTGACTCATCCCCCTTATGATCGGGGCCCCCGACATAGCTTTCCCCCGTATGA
ATAATATGAGCTTCTGACTCCTGCCCCCCTCATTCCTCCTCTTACTAGCTTCTTCCGGCG
TTGAAGCCGGGGCAGGGACCGGGTGAACCGTCTACCCCCCTCTCTCTGGGAACTTAGCCC
ACGCGGGCACATCCGTTGACCTAACTATTTTCTCCCTACATTTAGCAGGCATTTCTTCTA
TTTTAGGCGCAATTAATTTTATTACAACTATTATTAATATGAAACCTCCTGCCATCTCTC
AGTACCAAACCCCCCTATTCGTATGGTCCGTATTAATTACTGCCGTTCTTCTACTTCTTT
CACTTCCTGTCTTAGCTGCCGGTATTACTATGCTTCTTACAGACCGAAACCTAAATACCA
CCTTCTTTGACCCGGCAGGAGGGGGAGACCCCATCCTTTACCAACACCTC
>Lates_calcarifer_JF919828
CCTATATCTAGTATTTGGTGCTTGGGCCGGAATAGTGGGCACCGCCCTTAGCTTGCTCAT
CCGGGCAGAACTTAGTCAACCCGGCTCACTCCTGGGGGATGACCAAATCTATAACGTTAT
CGTCACTGCCCACGCTTTCGTAATAATTTTCTTCATAGTGATGCCGATCATAATCGGGGG
CTTCGGAAACTGACTAGTCCCGCTAATAATTGGAGCCCCAGACATGGCATTTCCTCGAAT
AAACAACATAAGCTTCTGACTCCTTCCCCCTTCTTTCCTCCTCCTCCTGGCTTCTTCTGG
AGTAGAAGCTGGGGCTGGAACCGGTTGAACTGTGTACCCTCCCCTTGCAAGCAACCTTGC
TCACGCCGGAGCATCCGTCGATCTAACCATCTTTTCTCTCCACTTAGCAGGTGTCTCCTC
AATTCTTGGAGCTATCAACTTTATCACCACCATCATTAACATAAAACCCGCTACCGTCTC
TATATACCAAATTCCCCTGTTCGTCTGAGCAGTCTTGATTACAGCCGTCCTTCTTCTTCT
CTCCCTTCCAGTTCTGGCCGCCGGCATCACTATGCTCCTGACAGATCGTAACTTAAACAC
AACATTCTTCGACCCTGCCGGAGGAGGAGATCCCATTCTCTATCAACATCTGTTCTGATT
TTTCGGACACCCTGAGTGTCATAGC
>Lates_calcarifer_JF919827
CCTATATCTAGTATTTGGTGCTTGGGCCGGAATAGTGGGCACCGCCCTTAGCTTGCTCAT
CCGGGCAGAACTTAGTCAACCCGGCTCACTCCTGGGGGATGACCAAATCTATAACGTTAT
CGTCACTGCCCACGCTTTCGTAATAATTTTCTTCATAGTGATGCCGATCATAATCGGGGG
CTTCGGAAACTGACTAGTCCCGCTAATAATTGGAGCCCCAGACATGGCATTTCCTCGAAT
AAACAACATAAGCTTCTGACTCCTTCCCCCTTCTTTCCTCCTCCTCCTGGCTTCTTCTGG
AGTAGAAGCTGGGGCTGGAACCGGTTGAACTGTGTACCCTCCCCTTGCAAGCAACCTTGC
TCACGCCGGAGCATCCGTCGATCTAACCATCTTTTCTCTCCACTTAGCAGGTGTCTCCTC
AATTCTTGGAGCTATCAACTTTATCACCACCATCATTAACATAAAACCCGCTACCGTCTC
TATATACCAAATTCCCCTGTTCGTCTGAGCAGTCTTGATTACAGCCGTCCTTCTTCTTCT
CTCCCTTCCAGTTCTGGCCGCCGGCATCACTATGCTCCTGACAGATCGTAACTTAAACAC
AACATTCTTCGACCCTGCCGGAGGAGGAGATCCCATTCTCTATCAACATCTGTTCTGATT
TTTCGGACACCCTGAGTGTCATAGCTTT
>Lates_calcarifer_EF609379
CCTATATCTAGTATTTGGTGCTTGGGCCGGAATAGTGGGCACCGCCCTTAGCTTGCTCAT
CCGGGCAGAACTTAGTCAACCCGGCTCACTCCTGGGGGATGACCAAATCTATAACGTTAT
CGTCACTGCCCACGCTTTCGTAATAATTTTCTTCATAGTGATGCCGATCATAATCGGGGG
CTTCGGAAACTGACTAGTCCCGCTAATAATTGGAGCCCCAGACATGGCATTTCCTCGAAT
AAACAACATAAGCTTCTGACTCCTTCCCCCTTCTTTCCTCCTCCTCCTGGCTTCTTCTGG
AGTAGAAGCTGGGGCTGGAACCGGTTGAACTGTGTACCCTCCCCTTGCAAGCAACCTTGC
TCACGCCGGAGCATCCGTCGATCTAACCATCTTTTCTCTCCACTTAGCAGGTGTCTCCTC
AATTCTTGGAGCTATCAACTTTATCACCACCATCATTAACATAAAACCCGCTACCGTCTC
TATATACCAAATTCCCCTGTTCGTCTGAGCAGTCTTGATTACAGCCGTCCTTCTTCTTCT
CTCCCTTCCAGTTCTGGCCGCCGGCATCACTATGCTCCTGACAGATCGTAACTTAAACAC
AACATTCTTCGACCCTGCCGGAGGAGGAGATCCCATTCTCTATCAACATCTGTTC
>Lates_niloticus_KJ443713
CCGAGCTGAACTTAGTCAGCCTGGCGCACTCCTAGGAGACGACCAGATCTATAACGTAATCGTTACCGCC
CACGCTTTCGTAATAATTTTCTTTATAGTAATACCAATTATGATCGGAGGCTTTGGAAACTGACTTATCC
CACTAATAATTGGGGCCCCAGACATAGCATTCCCTCGAATAAATAACATGAGTTTCTGACTCCTTCCACC
ATCTTTCCTGCTCCTCCTAGCTTCTTCTGGAGTAGAAGCCGGAGCTGGAACCGGTTGAACTGTGTATCCA
CCCCTCGCTGGGAACCTTGCCCATGCTGGAGCATCCGTCGACCTGACCATCTTCTCACTTCACTTAGCAG
GAATTTCCTCAATTCTCGGGGCCATCAACTTTATTACTACCATCTTCAATATGAAGCCGGCTGCCGTATC
TATGTACCAAATTCCTCTATTCGTCTGAGCAGTGTTAATCACAGCTGTCCTACTCCTTCTTTCCCTCCCA
GTCTTAGCTGCGGGTATCACAATACTTCTCACAGACCGAAATCTAAATACAGCATTCTTTGACCCCGCCG
GAGGAGGAGACCCCATTCTCTATCAACACCTATCTGATTCTTTGGCCACC
>Lates_niloticus_KJ443712
CCGAGCTGAACTTAGTCAGCCTGGCGCACTCCTAGGAGACGACCAGATCTATAACGTAATCGTTACCGCC
CACGCTTTCGTAATAATTTTCTTTATAGCAATACCAATTATGATCGGAGGCTTTGGAAACTGACTTATCC
CACTAATAATTGGGGCCCCAGACATAGCATTCCCTCGAATAAATAACATGAGTTTCTGACTCCTTCCACC
ATCTTTCCTGCTCCTCCTAGCTTCTTCTGGAGTAGAAGCCGGAGCTGGAACCGGTTGAACTGTGTATCCA
CCCCTCGCTGGGAACCTTGCCCATGCTGGAGCATCCGTCGACCTGACCATCTTCTCACTTCACTTAGCAG
GAATTTCCTCAATTCTCGGGGCCATCAACTTTATTACTACCATCTTCAATATGAAGCCGGCTGCCGTATC
TATGTACCAAATTCCTCTATTCGTCTGAGCAGTGTTAATCACAGCTGTCCTACTCCTTCTTTCCCTCCCA
GTCTTAGCTGCGGGTATCACAATACTTCTCACAGACCGAAATCTAAATACAGCATTCTTTGACCCCGCCG
GAGGAGGAGACCCCATTCTCTATCAACACCTATCTGATTCTTTGGCCACC
>Lutjanus_synagris_JN021308
CTTTATCTAGTATTTGGTGCCTGGGCCGGAATAGTAGGCACGGCCCTAAGCCTGCTCATT
CGAGCAGAACTAAGCCAGCCAGGAGCTCTTCTTGGAGACGACCAGATTTATAATGTAATT
GTTACAGCACATGCATTTGTAATAATTTTCTTTATAGTAATACCAATCATGATCGGAGGA
TTCGGGAACTGACTGATCCCATTAATAATCGGAGCCCCTGATATGGCATTCCCTCGAATA
AATAACATGAGCTTTTGACTCCTTCCGCCATCATTCCTATTGCTACTCGCCTCTTCTGGA
GTAGAAGCCGGTGCTGGAACTGGGTGAACAGTCTACCCTCCCCTAGCAGGAAACCTGGCA
CACGCGGGAGCATCTGTAGACCTAACTATTTTCTCCCTGCATTTAGCAGGTGTCTCTTCA
ATTCTAGGGGCCATCAACTTCATCACAACAATTATTAACATGAAACCCCCTGCTATCTCC
CAGTATCAAACACCCCTATTCGTTTGAGCCGTTCTAATTACGGCTGTTCTACTTCTTCTC
TCTCTACCAGTTTTAGCGGCCGGAATTACAATACTTCTTACAGACCGAAACCTAAACACA
ACCTTCTTTGACCCCGCAGGAGGAGGAGACCCCATCCTTTACCAACACCTGTTC
>Lutjanus_synagris_EU752119
CCTTTATCTAGTATTTGGTGCCTGGGCCGGAATAGTAGGCACGGCCCTAAGCCTGCTCAT
TCGAGCAGAACTAAGCCAGCCAGGAGCTCTTCTTGGAGACGACCAGATTTATAATGTAAT
TGTTACAGCACATGCATTTGTAATAATTTTCTTTATAGTAATACCAATCATGATCGGAGG
ATTCGGGAACTGACTGATCCCATTAATAATCGGAGCCCCTGATATGGCATTCCCTCGAAT
AAATAACATGAGCTTTTGACTCCTTCCGCCATCATTCCTATTGCTACTCGCCTCTTCTGG
AGTAGAAGCCGGTGCTGGAACTGGGTGAACAGTCTACCCTCCCCTAGCAGGAAACCTGGC
ACACGCGGGAGCATCTGTAGACCTAACTATTTTCTCCCTGCATTTAGCAGGTGTCTCTTC
AATTCTAGGGGCCATCAACTTCATCACAACAATTATTAACATGAAACCCCCTGCTATCTC
CCAGTATCAAACACCCCTATTCGTTTGAGCCGTTCTAATTACGGCTGTTCTACTTCTTCT
CTCTCTACCAGTTTTAGCGGCCGGAATTACAATACTTCTTACAGACCGAAACCTAAACAC
AACCTTCTTTGACCCCGCAGGAGGAGGAGACCCCATCCTTTACCAACACCTG
>Lutjanus_synagris_KF461200
CCTTTATCTAGTATTTGGTGCCTGGGCCGGAATAGTAGGCACGGCCCTAAGCCTGCTCAT
TCGAGCAGAACTAAGCCAGCCAGGAGCTCTTCTTGGAGATGACCAGATTTATAATGTAAT
TGTTACAGCACATGCATTTGTAATAATTTTCTTTATAGTAATACCAATCATGATCGGAGG
ATTTGGGAACTGACTGATCCCATTAATAATCGGAGCCCCTGATATGGCATTCCCTCGAAT
AAATAACATGAGCTTTTGGCTCCTTCCACCATCATTCCTATTGCTACTCGCCTCTTCTGG
AGTAGAAGCCGGTGCTGGGACTGGGTGAACAGTTTACCCTCCCCTAGCAGGAAACCTGGC
ACACGCAGGAGCATCTGTAGACCTAACTATTTTCTCCCTGCATTTAGCAGGTGTCTCTTC
AATTCTAGGGGCCATCAACTTCATCACAACAATTATTAACATGAAACCCCCTGCTATCTC
CCAATACCAAACACCCCTGTTCGTTTGAGCCGTTCTAATTACGGCTGTTCTACTTCTTCT
CTCTCTACCAGTTTTAGCGGCCGGAATTACAATACTTCTTACAGACCGAAACCTAAACAC
AACCTTCTTTGACCCCGCAGGAGGAGGAGACCCCATCCTCTACCAACACCTGT
>Lutjanus_analis_HQ162376
CCTTTATCTAGTATTTGGTGCCTGGGCCGGAATAGTAGGCACGGCCCTAAGCCTGCTCAT
TCGAGCAGAACTAAGCCAGCCAGGAGCTCTTCTTGGAGACGACCAGATTTATAATGTAAT
TGTTACAGCGCACGCATTTGTAATAATTTTCTTTATAGTAATACCAATCATGATCGGAGG
GTTCGGGAACTGACTAATCCCATTAATAATCGGAGCCCCTGATATGGCATTCCCTCGAAT
AAATAACATGAGCTTTTGACTCCTTCCACCATCATTCCTATTGCTACTCGCCTCTTCTGG
AGTAGAAGCCGGTGCTGGAACTGGGTGAACAGTTTACCCTCCCCTAGCAGGAAACCTGGC
ACACGCAGGAGCATCTGTAGACCTAACTATTTTCTCCCTGCATCTAGCGGGTGTCTCCTC
AATTCTAGGGGCCATCAACTTCATTACAACAATTATTAATATGAAACCCCCTGCCATCTC
CCAATATCAAACACCGCTATTCGTTTGAGCCGTCCTAATTACTGCTGTCCTACTTCTTCT
CTCCCTACCAGTTCTAGCGGCCGGAATTACAATACTTCTTACAGACCGAAATCTAAACAC
AACCTTCTTTGACCCAGCAGGAGGAGGAGACCCCATCCTTTACCAACACCTG
>Lutjanus_purpureus_JX297373
CCTTTATCTAGTATTTGGTGCTTGGGCCGGAATAGTAGGCACGGCCCTAAGCCTGCTCAT
TCGAGCAGAACTAAGCCAGCCAGGAGCTCTTCTTGGAGACGACCAGATTTATAATGTAAT
TGTTACAGCGCACGCATTTGTAATAATTTTCTTTATAGTAATACCAATCATGATCGGAGG
GTTCGGGAACTGACTAATCCCATTAATAATCGGAGCCCCTGATATGGCATTCCCTCGAAT
AAATAACATGAGCTTTTGACTCCTTCCACCATCATTCCTATTGCTACTCGCCTCTTCTGG
AGTAGAAGCCGGTGCTGGAACTGGGTGAACAGTTTACCCTCCCCTAGCAGGAAACCTGGC
ACACGCAGGAGCATCTGTAGACCTAACTATTTTCTCCCTGCATCTAGCGGGTGTCTCCTC
AATTCTAGGGGCCATCAACTTCATTACAACAATTATTAATATGAAACCCCCTGCCATCTC
CCAATATCAAACACCGCTATTCGTTTGAGCCGTCCTAATTACTGCTGTCCTACTTCTTCT
CTCCCTACCAGTTCTAGCGGCCGGAATTACAATACTTCTTACAGACCGAAATCTAAACAC
AACCTTCTTTGACCCAGCAGGAGGAGGAGACCCCATCCTTTACCAACACCTG
>Lutjanus_mahogoni_JQ840585
CTTTATCTAGTATTTGGTGCCTGGGCCGGAATAGTAGGCACGGCCCTAAGCCTGCTCATT
CGAGCAGAACTAAGCCAGCCAGGAGCTCTTCTTGGAGACGACCAGATTTATAATGTAATT
GTTACGGCGCATGCGTTTGTAATAATTTTCTTTATAGTAATACCAATCATGATCGGAGGG
TTCGGGAACTGACTGATCCCATTAATAATCGGAGCTCCTGATATGGCATTCCCTCGAATA
AATAACATGAGCTTTTGACTCCTTCCACCATCATTCCTATTGCTACTCGCCTCTTCTGGA
GTAGAAGCCGGTGCTGGAACTGGATGAACAGTTTACCCCCCTCTAGCAGGAAACCTGGCC
CACGCGGGAGCATCTGTAGACCTGACTATTTTCTCCCTGCATTTAGCAGGTGTCTCTTCA
ATTCTAGGGGCCATCAACTTCATTACAACAATTGTTAACATGAAACCCCCTGCCATCTCC
CAGTATCAAACACCCCTATTCGTTTGAGCCGTCCTAATTACTGCTGTTCTACTTCTTCTT
TCCCTACCAGTTCTAGCGGCCGGAATTACAATACTTCTCACAGACCGAAACCTAAACACA
ACCTTCTTTGACCCAGCAGGAGGAGGAGACCCCATCCTTTACCAGCACCTG
>Lutjanus_mahogoni_JQ842209
TCGAGCAGAACTAAGCCAGCCAGGAGCTCTTCTTGGAGACGACCAGATTTATAATGTAAT
TGTTACGGCGCATGCGTTTGTAATAATTTTCTTTATAGTAATACCAATCATGATCGGAGG
GTTCGGGAACTGACTGATCCCATTAATAATCGGAGCTCCTGATATGGCATTCCCTCGAAT
AAATAACATGAGCTTTTGACTCCTTCCACCATCATTCCTATTGCTACTCGCCTCTTCTGG
AGTAGAAGCCGGTGCTGGAACTGGATGAACAGTTTACCCCCCTCTAGCAGGAAACCTGGC
CCACGCGGGAGCATCTGTAGACCTGACTATTTTCTCCCTGCATTTAGCAGGTGTCTCTTC
AATTCTAGGGGCCATCAACTTCATTACAACAATTGTTAACATGAAACCCCCTGCCATCTC
CCAGTATCAAACACCCCTATTCGTTTGAGCCGTCCTAATTACTGCTGTTCTACTTCTTCT
TTCCCTACCAGTTCTAGCGGCCGGAATTACAATACTTCTCACAGACCGAAACCTAAACAC
AACCTTCTTTGACCCAGCAGGAGGAGGAGACCCCATCCTTTACCAGCACCTGTTC
>Lutjanus_analis_HQ162375
CCTTTATCTAGTATTTGGTGCCTGGGCCGGAATAGTAGGCACGGCCCTAAGCCTGCTCAT
TCGAGCAGAACTAAGCCAGCCAGGAGCTCTTCTTGGAGACGACCAGATTTATAATGTAAT
TGTTACAGCGCACGCATTTGTAATAATTTTCTTTATAGTAATACCAATCATGATCGGAGG
GTTCGGGAACTGACTAATCCCATTAATAATCGGAGCCCCTGATATGGCATTCCCTCGAAT
AAATAACATGAGCTTTTGACTCCTTCCACCATCATTCCTATTACTACTCGCCTCTTCTGG
AGTAGAAGCCGGTGCTGGAACTGGGTGAACAGTTTACCCTCCCCTAGCAGGAAACCTGGC
ACACGCAGGAGCATCTGTAGACCTAACTATTTTCTCCCTGCATCTAGCGGGTGTCTCCTC
AATTCTAGGGGCCATCAACTTCATTACAACAATTATTAATATGAAACCCCCTGCCATCTC
CCAATATCAAACACCGCTATTCGTTTGAGCCGTCCTAATTACTGCTGTCCTACTTCTTCT
CTCCCTACCAGTTCTAGCGGCCGGAATTACAATACTTCTTACAGACCGAAATCTAAACAC
AACCTTCTTTGACCCAGCAGGAGGAGGAGACCCCATCCTTTACCAACACCTG
>Lutjanus_guttatus_KJ557427
CCTTTATCTAGTATTTGGTGCCTGGGCCGGAATAGTAGGCACGGCCCTAAGCCTGCTCATTCGAGCAGAA
CTAAGCCAGCCAGGAGCTCTTCTTGGAGACGACCAGATTTATAATGTAATTGTTACAGCACATGCATTTG
TAATAATTTTCTTTATAGTAATACCAATCATGATCGGAGGATTCGGGAACTGACTGATCCCATTAATAAT
CGGAGCCCCTGATATGGCATTCCCTCGAATAAATAACATGAGCTTTTGACTCCTTCCACCGTCATTCCTA
TTGCTACTCGCCTCTTCTGGAGTAGAAGCCGGTGCTGGAACTGGGTGAACAGTCTACCCTCCCCTAGCAG
GAAACCTGGCACACGCGGGAGCATCTGTAGACCTAACTATTTTCTCCCTGCATTTAGCAGGTGTCTCTTC
AATTCTAGGGGCCATCAACTTCATCACAACAATTATTAACATGAAACCCCCTGCTATCTCCCAGTATCAA
ACACCCCTATTCGTTTGAGCCGTTCTAATTACGGCTGTTCTACTTCTTCTCTCTCTACCAGTTTTAGCGG
CCGGAATTACAATACTTCTTACAGACCGAAACCTAAACACAACCTTCTTTGACCCCGCAGGAGGAGGAGA
CCCCATCCTTTACCAACACCTG
>Lutjanus_guttatus_KJ557426
CCTTTATCTAGTATTTGGTGCCTGGGCCGGAATAGTAGGCACGGCCCTAAGCCTGCTCATTCGAGCAGAA
CTAAGCCAGCCAGGAGCTCTTCTTGGAGACGACCAGATTTATAATGTAATTGTTACAGCACATGCATTTG
TAATAATTTTCTTTATAGTAATACCAATCATGATCGGAGGATTCGGGAACTGACTGATCCCATTAATAAT
CGGAGCCCCTGATATGGCATTCCCTCGAATAAATAACATGAGCTTTTGACTCCTTCCGCCATCATTCCTA
TTGCTACTCGCCTCTTCTGGAGTAGAAGCCGGTGCTGGAACTGGGTGAACAGTCTACCCTCCCCTAGCAG
GAAACCTGGCACACGCGGGAGCATCTGTAGACCTAACTATTTTCTCCCTGCATTTAGCAGGTGTCTCTTC
AATTCTAGGGGCCATCAACTTCATCACAACAATTATTAACATGAAACCCCCTGCTATCTCCCAGTATCAA
ACACCCCTATTCGTTTGAGCCGTTCTAATTACGGCTGTTCTACTTCTTCTCTCTCTACCAGTTTTAGCGG
CCGGAATTACAATACTTCTTACAGACCGAAACCTAAACACAACCTTCTTTGACCCCGCAGGAGGAGGAGA
CCCCATCCTTTACCAACACCTG
>Lutjanus_guttatus_KJ557425
CCTTTATCTAGTATTTGGTGCCTGGGCCGGAATAGTAGGCACGGCCCTAAGCCTGCTCATTCGAGCAGAA
CTAAGCCAGCCAGGAGCTCTTCTTGGAGACGACCAGATTTATAATGTAATTGTTACAGCACATGCATTTG
TAATAATTTTCTTTATAGTAATACCAATCATGATCGGAGGATTCGGGAACTGACTGATCCCATTAATAAT
CGGAGCCCCTGATATGGCATTCCCTCGAATAAATAACATGAGCTTTTGACTCCTTCCGCCATCATTCCTA
TTGCTACTCGCCTCTTCTGGAGTAGAAGCCGGTGCTGGAACTGGGTGAACAGTCTACCCTCCCCTAGCAG
GAAACCTGGCACACGCGGGAGCATCTGTAGACCTAACTATTTTCTCCCTGCATTTAGCAGGTGTCTCTTC
AATTCTAGGGGCCATCAACTTCATCACAACAATTATTAACATGAAGCCCCCTGCTATCTCCCAGTATCAA
ACACCCCTATTCGTTTGAGCCGTTCTAATTACGGCTGTTCTACTTCTTCTCTCTCTACCAGTTTTAGCGG
CCGGAATTACAATACTTCTTACAGACCGAAACCTAAACACAACCTTCTTTGACCCCGCAGGAGGAGGAGA
CCCCATCCTTTACCAACACCTG
>Lutjanus_buccanella_FJ998465
CCTTTATCTAGTATTTGGTGCCTGGGCCGGAATAGTAGGCACGGCCCTAAGCCTGCTCAT
TCGAGCAGAACTAAGCCAGCCAGGAGCTCTTCTTGGAGACGACCAGATTTATAATGTAAT
TGTTACAGCGCATGCATTTGTAATAATTTTCTTTATAGTAATACCAATCATGATCGGAGG
ATTCGGGAACTGACTAATCCCATTAATAATCGGAGCCCCCGATATGGCATTCCCTCGGAT
AAATAACATGAGCTTTTGACTTCTCCCACCATCATTCCTATTGCTCCTCGCCTCTTCTGG
AGTAGAAGCCGGGGCTGGGACTGGATGAACAGTTTACCCTCCCCTAGCAGGAAACCTAGC
ACACGCAGGAGCATCTGTAGACTTAACTATTTTCTCCCTGCATCTAGCAGGTGTTTCCTC
AATTCTAGGGGCCATCAACTTCATTACAACAATTATCAATATGAAACCCCCTGCCATCTC
CCAATATCAGACACCGCTATTCGTTTGAGCCGTCCTAATTACTGCTGTCCTACTTCTTCT
CTCTCTGCCAGTTCTAGCGGCCGGAATTACAATACTTCTTACAGACCGAAACCTAAACAC
AACCTTCTTTGACCCAGCAGGAGGAGGGGACCCCATCCTCTACCAACACCTA
>Lutjanus_peru_EU752116
CCTTTATCTAGTATTTGGTGCCTGGGCCGGAATAGTAGGCACGGCCCTAAGCCTGCTCAT
TCGAGCAGAGCTAAGCCAGCCAGGAGCTCTTCTTGGAGACGACCAGATTTATAATGTAAT
TGTTACAGCACACGCATTTGTAATAATTTTCTTTATAGTAATACCAATCATGATCGGAGG
ATTCGGGAACTGACTGATCCCATTAATAATTGGAGCCCCTGATATGGCATTCCCCCGAAT
AAATAACATGAGCTTTTGACTCCTCCCCCCATCATTCCTGTTACTGCTCGCCTCTTCTGG
AGTAGAAGCCGGTGCTGGAACTGGGTGAACAGTCTACCCGCCCCTAGCAGGTAACCTAGC
ACACGCAGGAGCATCTGTAGACCTAACTATTTTCTCCCTACATCTGGCAGGTGTCTCCTC
AATTCTAGGGGCCATTAATTTCATTACAACAATCATTAACATGAAACCCCCTGCCATCTC
CCAATATCAAACACCCCTATTCGTCTGGGCCGTCCTAATTACTGCTGTCCTACTCCTTCT
CTCTCTACCAGTTCTGGCAGCCGGAATTACAATACTTCTCACAGACCGAAATCTAAACAC
AACCTTCTTTGACCCGGCAGGAGGAGGGGACCCCATCCTTTATCAACATCTG
>Lutjanus_campechanus_KF461195
CCTTTATCTAGTATTTGGTGCCTGGGCCGGAATAGTAGGCACGGCCCTAAGCCTGCTCAT
TCGAGCAGAGCTAAGCCAGCCAGGAGCTCTTCTTGGAGACGACCAGATTTATAATGTAAT
TGTTACAGCACACGCATTTGTAATAATTTTCTTTATAGTAATACCAATCATGATCGGAGG
ATTCGGGAACTGACTGATCCCATTAATAATTGGAGCCCCTGATATGGCATTCCCCCGAAT
AAATAACATGAGCTTTTGACTCCTCCCCCCGTCATTCCTGTTACTGCTCGCCTCTTCTGG
AGTAGAAGCCGGTGCTGGAACTGGGTGGACAGTCTACCCGCCCCTAGCAGGCAACCTAGC
ACACGCAGGAGCATCTGTAGACCTAACTATTTTCTCCCTACATCTGGCAGGTGTCTCCTC
AATTCTAGGGGCCATTAATTTCATCACAACGATCATTAACATGAAACCCCCTGCCATCTC
CCAATATCAAACACCCCTATTCGTTTGAGCCGTCCTAATTACTGCTGTCCTACTCCTTCT
CTCTCTGCCAGTTCTGGCGGCCGGAATTACAATACTTCTCACGGACCGAAATCTAAACAC
AACCTTCTTTGACCCGGCAGGAGGAGGGGACCCCATCCTTTATCAACATCTGTTC
>Lutjanus_vivanus_FJ998484
CCTTTATCTAGTATTTGGTGCCTGGGCCGGAATAGTAGGCACGGCCCTAAGCCTGCTCAT
TCGAGCAGAATTAAGCCAGCCAGGAGCTCTTCTTGGAGATGACCAGATTTATAATGTAAT
TGTTACAGCCCACGCATTTGTAATAATTTTCTTTATAGTAATACCAATCATGATCGGAGG
ATTCGGGAACTGACTGATCCCATTAATAATTGGAGCCCCCGATATGGCATTCCCCCGAAT
AAATAACATGAGCTTTTGGCTCCTCCCCCCATCATTCCTGTTACTGCTCGCCTCTTCTGG
GGTAGAAGCCGGTGCTGGAACTGGGTGAACAGTCTACCCTCCCCTAGCAGGGAACCTGGC
ACACGCAGGAGCATCTGTAGACCTAACTATTTTCTCCCTACATCTGGCAGGTGTTTCCTC
AATTCTAGGGGCCATTAATTTCATTACAACAATCATCAACATGAAACCCCCTGCCATCTC
CCAATATCAAACACCCCTATTCGTTTGAGCCGTCCTAATTACTGCTGTCCTGCTCCTTCT
CTCTCTACCAGTTTTAGCGGCCGGAATCACAATACTTCTCACAGACCGAAATCTAAACAC
AACCTTCTTTGACCCGGCAGGAGGAGGGGACCCCATCCTTTATCAACATCTG
>Bregmaceros_lanceolatus_KU943120
CTAAGCCAACCCGGCTCACTCCTGGGGGATGACCAAATCTATAATGTTATCGTCACCGCACAAGCTTTCG
TAATAATTTTCTTCATAGTAATCCCAATCATAATCGGAGGCTTCGGAAACTGACTAGTCCCATTAATAAT
TGGAGCCCCAGACATGGCATTTCCTCGAATAAACAACATAAGCTTCTGACTCCTCCCCCCCTCTTTCCTC
CTCCTCCTGGCCTCTTCAGGAGTAGAAGCTGGAGCTGGAACCGGTTGAACTGTCTACCCTCCCCTAGCCG
GCAACCTTGCTCACGCAGGAGCATCTGTTGATCTAACCATCTTTTCTCTTCATCTAGCAGGTGTCTCCTC
AATTCTCGGGGCAATTAATTTTATTACAACCATCATTAACATAAAACCCCCCGCCATCTCACAATACCAA
ACTCCCCTGTTCGTCTGAGCAGTATTAATTACTGCCGTCCTTCTTCTCCTTTCCCTCCCAGTCCTTGCCG
CCGGAATTACAATGCTCCTCACAGATCGTAACCTCAACACCACATTCTTTGACCCTGCGGGA
>Atherina_sp_KJ552472
CCTCTATCTAGTATTTGGTGCTTGAGCCGGAATGGTCGGCACCGCTCTGAGCCTCTTAATTCGGGCAGAG
CTTAGCCAACCCGGCTCCCTACTTGGAGACGACCAAATCTATAACGTCATCGTAACAGCACATGCCTTTG
TTATAATCTTCTTTATAGTGATACCAATCATAATTGGGGGTTTCGGAAACTGACTAATTCCTCTAATAAT
TGGAGCTCCCGACATGGCGTTTCCCCGAATAAACAACATAAGCTTCTGACTCCTTCCTCCTTCCTTCCTC
CTCCTCCTCGCCTCTTCTGGGGTTGAAGCTGGGGCTGGCACGGGCTGGACAGTTTACCCTCCCCTCTCTG
GCAATTTAGCCCACGCAGGGGCCTCCGTTGATTTAACAATCTTTTCTCTCCACTTAGCAGGTATCTCGTC
TATCCTAGGAGCCATTAATTTTATTACCACCATTATCAACATAAAACCCCCTGCCATTTCACAGTACCAA
ACCCCCTTATTCGTTTGAGCCGTCCTAATCACAGCCGTCCTCCTCCTCCTCTCTCTACCAGTTCTGGCCG
CTGGCATCACTATGCTCCTAACAGACCGAAACCTAAACACTACATTCTTCGACCCTGCAGGCGGGGGTGA
TCCTATTCTATATCAACACCTT
>Centropomus_undecimalis_JQ841102
CCTATATCTCATTTTTGGTGCTTGGGCTGGCATAGTTGGCACCGCACTCAGCCTACTCATTCGAGCGGAA
CTTAGTCAACCTGGCGCCCTACTAGGAGACGACCAAATTTACAATGTTATTGTCACGGCACACGCCTTCG
TAATAATTTTCTTCATAGTGATGCCAATCATAATTGGAGGCTTCGGAAACTGACTCATCCCTCTAATAAT
TGGAGCTCCAGACATGGCATTTCCCCGAATAAATAATATAAGCTTCTGACTTCTCCCTCCTTCCTTCCTG
CTACTTCTAGCCTCCTCTGGAGTAGAAGCCGGTGCCGGAACAGGATGAACAGTTTACCCCCCTCTAGCTG
GTAATCTCGCCCACGCCGGAGCATCGGTAGACCTCACCATCTTTTCACTACACTTAGCCGGWWTCTCTTC
AATTCTTGGAGCTATCAACTTTATCACAACCATTATCAATATAAAACCAGCCTCAACCTCTATATACCAA
ATTCCCCTATTCGTTTGATCTGTCCTAATTACGGCCGTCCTTCTCCTCCTTTCCCTCCCCGTCCTAGCCG
CCGGGATCACAATGCTCCTAACCGACCGAAACTTAAACACCTCATTCTTCGACCCAGCCGGAGGTGGAGA
CCCCATTCTTTACCAACACCTATTC
>Etheostoma_stigmaeum_JN026411
CCTTTATCTAGTATTTGGTGCTTGAGCCGGAATAGTAGGCACCGCCCTAAGCTTACTCATCCGAGCCGAA
CTTAGCCAACCCGGCGCACTCTTAGGGGACGATCAAATTTATAACGTAATTGTTACGGCACACGCCTTTG
TAATGATCTTCTTTATAGTAATGCCAATTATAATCGGAGGGTTTGGAAACTGACTTGTGCCACTTATAAT
TGGTGCCCCTGACATGGCATTTCCTCGAATAAACAACATGAGCTTTTGACTCCTTCCCCCTTCTTTTCTC
CTGCTTCTTGCCTCGTCTGGAGTAGAAGCTGGGGCTGGAACCGGATGGACCGTTTACCCCCCACTGGCTG
GAAACTTAGCGCATGCCGGAGCATCCGTTGATTTAACTATTTTTTCCCTCCACCTAGCAGGAATTTCTTC
TATTTTAGGAGCCATCAACTTTATCACAACCATTATTAACATAAAACCCCCAGCTATCTCCCAATACCAA
ACGCCCCTGTTCGTATGAGCTGTATTGATCACCGCCGTACTGCTTCTTCTCTCCCTCCCCGTGCTTGCGG
CAGGTATCACGATACTTCTCACAGATCGAAACTTAAACACCACTTTCTTTGACCCCGCAGGAGGGGGAGA
TCCCATCCTTTATCAGCATCTG
>Arius_maculatus_KF824828
TTTGGTGCTTGGGCCGGAATAGTTGGAACCGCCCTTAGCCTACTAATTCGGGCAGAATTAGCTCAACCCG
GCGCCCTTCTAGGCGATGACCAAATCTATAACGTTATCGTCACCGCCCATGCTTTCGTAATAATTTTCTT
TATAGTGATACCAATCATAATTGGAGGCTTTGGAAATTGACTTGTCCCCCTAATAATTGGAGCCCCCGAC
ATGGCATTCCCCCGAATAAACAATATGAGCTTCTGACTCCTTCCCCCATCCTTCCTACTTCTCCTTGCTT
CATCGGGAGTTGAAGCAGGGGCAGGAACAGGATGAACTGTATACCCACCCCTTGCTGGAAACCTCGCACA
CGCAGGAGCCTCCGTAGACCTTACCATCTTCTCTCTCCACCTAGCAGGAGTCTCATCAATTCTGGGAGCC
ATCAACTTCATCACAACTATCATCAACATGAAACCCCCAGCTATCTCACAATATCAAACACCTTTATTTG
TTTGAGCTATTCTAATTACTGCTGTACTATTACTTCTTTCCCTCCCAGTTCTGGCTGCTGGCATCACTAT
GCTATTAACAGATCGAAACCTTAATACCACTTTCTTCGATCCCGCAGGAGGAGGAGACCCGATCCTTTAC
CAACATCTCTTCTGATTCTTTGGC
>Percina_maculata_EU524255
CCTCTATCTAGTATTTGGTGCTTGAGCCGGAATAGTGGGCACCGCCCTAAGCTTACTCATCCGAGCAGAA
CTAAGCCAACCCGGCGCACTCCTCGGAGACGACCAAATTTACAACGTCATTGTTACAGCCCACGCCTTTG
TAATAATTTTCTTTATAGTGATACCCATTATGATTGGGGGCTTTGGAAACTGACTCGTGCCTCTGATGAT
TGGTGCCCCCGACATGGCATTTCCTCGAATAAACAACATGAGCTTCTGGCTTCTGCCTCCCTCCTTCCTC
CTACTTCTTGCCTCCTCCGGAGTAGAAGCTGGGGCTGGAACCGGATGAACCGTCTACCCGCCCCTGGCTG
GAAACTTAGCACACGCTGGGGCATCCGTTGATTTAACCATCTTTTCCCTGCATCTGGCAGGGATTTCTTC
AATTCTAGGGGCCATTAATTTTATCACAACCATCATTAACATAAAACCCCCGGCTATCTCTCAGTACCAG
ACCCCTCTATTCGTTTGAGCTGTCCTGATTACTGCTGTGCTTCTTCTTCTTTCCCTCCCTGTGCTCGCCG
CAGGCATCACAATGCTGCTCACAGACCGCAACTTAAACACCACTTTCTTTGACCCCGCAGGAGGGGGTGA
CCCCATTCTTTATCAACATTTA
>Gerlachea_australis_HQ712991
CCTCTACCTAATCTTCGGCGCTTGAGCCGGAATAGTAGGCACCGCCCTTAGCCTGCTCATTCGAGCAGAA
CTCAGCCAGCCTGGCGCCCTCTTGGGGGACGACCAAATTTATAATGTAATTGTTACCGCTCATGCCTTCG
TAATAATTTTCTTTATAGTCATACCCATTATAATCGGAGGCTTTGGAAACTGACTCATCCCCCTTATGAT
CGGGGCCCCCGATATGGCTTTCCCACGAATAAATAACATAAGCTTCTGACTCCTCCCTCCCTCCTTCCTC
CTATTACTAGCTTCTTCAGGCGTAGAAGCCGGGGCAGGTACGGGTTGAACCGTTTACCCCCCTCTCTCTG
GAAACTTAGCCCACGCAGGTGCATCCGTTGATTTAACTATCTTTTCTCTGCATTTAGCTGGTATTTCTTC
TATCTTGGGTGCAATTAACTTTATCACAACAATTATCAACATGAAACCTCCCGCCATCTCTCAGTACCAA
ACACCTCTCTTCGTCTGGGCCGTCTTAATTACTGCTGTTCTTCTACTTCTCTCACTTCCTGTGTTAGCTG
CCGGCATTACCATGCTTCTCACGGATCGAAACCTTAACACCACCTTCTTTGACCCAGCCGGCGGAGGAGA
CCCCATCCTTTACCAACACCTC
>Vomeridens_infuscipinnis_HQ713366
CCTCTACTTAATCTTCGGCGCTTGGGCCGGGATAGTGGGCACCGCCCTTAGCCTGCTCATTCGGGCAGAA
CTTAGCCAACCTGGCGCCCTATTGGGGGACGACCAAATTTATAATGTAATTGTTACCGCCCACGCCTTCG
TAATAATTTTCTTTATAGTTATACCCATCATAATCGGAGGCTTTGGAAACTGACTCATCCCCCTCATGAT
CGGGGCCCCCGATATAGCTTTCCCACGAATAAATAACATAAGCTTCTGACTCCTCCCTCCCTCCTTCCTC
CTTTTACTAGCTTCTTCCGGCGTGGAGGCCGGGGCAGGTACCGGGTGAACCGTTTACCCTCCCCTCTCTG
GAAACTTAGCCCACGCAGGTGCATCCGTTGATTTAACTATTTTTTCCCTGCATTTAGCTGGCATTTCTTC
TATTTTAGGAGCAATTAACTTTATCACAACAATTATTAACATGAAGCCTCCCGCCATCTCTCAATACCAA
ACGCCCCTATTCGTATGGGCCGTCTTAATTACTGCTGTTCTTCTACTTCTCTCACTTCCTGTACTAGCTG
CCGGCATCACCATGCTCCTTACGGATCGAAACCTTAACACCACCTTCTTTGACCCGGCCGGGGGAGGAGA
CCCCATCCTTTACCAAC
>Pleuragramma_antarctica_HQ713163
TNTACTTAGTCTTCGGCGCTTGAGCCGGAATAGTAGGCACCGCCCTTAGCCTGCTCATTCGGGCAGAACT
CAGCCAACCTGGCGCCCTATTGGGGGACGACCAAATTTATAACGTGATCGTTACCGCTCACGCCTTCGTA
ATAATCTTCTTTATAGTTATACCAATCATAATCGGAGGCTTTGGAAACTGACTCATCCCCCTTATGATCG
GGGCCCCCGACATAGCTTTCCCCCGTATGAATAATATGAGCTTCTGACTCCTGCCCCCCTCATTCCTCCT
CTTACTAGCTTCTTCCGGCGTTGAAGCCGGGGCAGGGACCGGGTGAACCGTCTACCCCCCTCTCTCTGGG
AACTTAGCCCACGCGGGCACATCCGTTGACCTAACTATTTTCTCCCTACATTTAGCAGGCATTTCTTCTA
TTTTAGGCGCAATTAATTTTATTACAACTATTATTAATATGAAACCTCCTGCCATCTCTCAGTACCAAAC
CCCCCTATTCGTATGGTCCGTATTAATTACTGCCGTTCTTCTACTTCTTTCACTTCCTGTCTTAGCTGCC
GGTATTACTATGCTTCTTACAGACCGAAACCTAAATACCACCTTCTTTGACCCGGCAGGAGGGGGAGACC
CCATCCTTTACCAACACCTC
